# Supplementary material for: Plasma-treated water applied as a foliar spray promotes root growth in barley
Source: BMC Plant Biol. 2025 Sep 22;25:1210. doi: 10.1186/s12870-025-07394-w (PMC12455771; doi:10.1186/s12870-025-07394-w)
Supplement: Supplementary file 1 — Supplementary Table S1 [file 12870_2025_7394_MOESM1_ESM.xlsx]

## Sheet: Description
Supplementary Table S1 to: Plasma-treated water applied as a foliar spray promotes root growth in barley Andrea Krüger, Stefan Schlömer, Stefan Simm, Jessica Bold, Christine Stöhr

## Sheet: readmapping
Number of mapped reads, assigned reads and hit genes in RNA-seq samples from barley leaves (L) and roots (R) one day (22) or four weeks (49) after control (C) or PTW treatment (P).
Sample	Replicate	Raw reads	Mapped Reads	Assigned Reads	% Assigned Reads	Hit Genes
leaf control 22	LC22_1	44396648	22019278	16207502	73.61	19543
	LC22_2	39598226	19660222	14376825	73.13	18926
	LC22_3	47418996	23399618	16363333	69.93	18051
root control 22	RC22_1	50777158	25151806	22007555	87.5	22876
	RC22_2	40077060	19841100	16893645	85.14	22664
	RC22_3	45198036	22383740	19562083	87.39	22724
leaf PTW 22	LP22_1	43609328	21643486	16237347	75.02	20396
	LP22_2	43721454	21715383	15820069	72.85	20131
	LP22_3	41684392	20688924	14743432	71.26	19750
root PTW 22	RP22_1	41879116	20767192	18031561	86.83	22659
	RP22_2	42324902	20988093	18163059	86.54	22869
	RP22_3	42212944	20923240	17904917	85.57	22957
leaf control 49	LC49_1	44023056	21848527	16227297	74.27	20488
	LC49_2	56689578	28089406	20968101	74.65	20080
	LC49_3	41526150	20470923	14984498	73.2	19523
root control 49	RC49_1	44025906	21598905	18900073	87.5	23280
	RC49_2	43554530	21560602	18674120	86.61	23420
	RC49_3	46547114	23051144	19892570	86.3	23444
leaf PTW 49	LP49_1	44248236	21748966	15209107	69.93	19435
	LP49_2	44026460	21829146	15703967	71.94	20390
	LP49_3	47229276	23333555	16869731	72.3	19706
root PTW 49	RP49_1	41116036	20293692	17697576	87.21	22544
	RP49_2	39185674	19376446	16752090	86.46	23171
	RP49_3	42707800	21131086	17998341	85.17	23117

## Sheet: DEGs short-term
Differentially expressed genes (DEGs) between PTW-treated and control samples of leaf or root one day (short-term) after treatment identified based on │log2FC│ ≥ 1 and adjusted p-value < 0.05.
DEGs leaf short-term
GeneID	Basemean	log2FC	adjusted p-value	functional protein	Arabidopsis ortholog
HORVU.MOREX.r3.2HG0173120	229.233	1.28097	0.0386981	Aldose 1-epimerase/mutarotase
HORVU.MOREX.r3.6HG0548320	120.168	1.26534	0.0453501	Pollen Ole e 1 allergen/extensin
HORVU.MOREX.r3.2HG0204250	1403.88	-1.13058	0.00188664	Isoaspartyl peptidase/L-asparaginase	AT3G16150 (ASPGB1)
HORVU.MOREX.r3.5HG0511040	202.136	-1.13751	0.0386981	Heavy metal transport/detoxification superfamily protein
HORVU.MOREX.r3.5HG0515600	368.086	-1.17721	0.041195	Vegetative cell wall protein gp1
HORVU.MOREX.r3.1HG0064910	122.301	-1.48241	0.0130423	Protein NRT1/ PTR FAMILY 1.1
HORVU.MOREX.r3.1HG0087820	79.7523	-1.53107	0.024171	Fasciclin-like arabinogalactan protein
DEGs root short-term
GeneID	Basemean	log2FC	adjusted p-value	functional protein	Arabidopsis ortholog
HORVU.MOREX.r3.4HG0417760	49.6441	4.33638	1.20165e-08	Dirigent protein
HORVU.MOREX.r3.2HG0192940	289.357	1.64552	0.00033637	Vacuolar iron transporter-like protein	AT1G76800 (VTL2)
HORVU.MOREX.r3.2HG0214670	167.199	1.40466	0.0442407	Glutathione S-transferase	AT1G78370 (GSTU20)
HORVU.MOREX.r3.2HG0192950	379.666	1.38768	0.000174492	Vacuolar iron transporter-like protein	AT1G76800 (VTL2)
HORVU.MOREX.r3.2HG0177600	194.633	1.10289	0.0442407	Basic helix-loop-helix DNA-binding superfamily
HORVU.MOREX.r3.2HG0214850	939.195	1.099	0.00137725	Vacuolar iron transporter-like protein

## Sheet: DEGs long-term
Differentially expressed genes (DEGs) between PTW-treated and control samples of leaf or root 4 weeks (long-term) after treatment identified based on │log2FC│ ≥ 1 and adjusted p-value < 0.05.
DEGs leaf long-term
GeneID	Basemean	log2FC	adjusted p-value	functional protein
HORVU.MOREX.r3.7HG0706690	31.7253	6.98142	0.00194703	GDP-mannose transporter
HORVU.MOREX.r3.6HG0558170	54.1224	6.75867	0.000673466	DEAD-box ATP-dependent RNA helicase 10
HORVU.MOREX.r3.4HG0336570	15.515	6.59663	0.00841465	Phospholipase A2
HORVU.MOREX.r3.4HG0415520	7.11391	6.54696	0.0138762	Cortical cell-delineating protein
HORVU.MOREX.r3.7HG0650810	6.60067	6.24738	0.00580018	Acyl-CoA synthetase family protein
HORVU.MOREX.r3.4HG0409880	9.59024	5.98489	0.0163042	Metal tolerance protein
HORVU.MOREX.r3.5HG0517840	15.6113	5.28908	0.00438702	Eukaryotic translation initiation factor 3 subunit D
HORVU.MOREX.r3.7HG0677370	1421.13	4.37548	0.0131618	Chaperone protein dnaJ
HORVU.MOREX.r3.2HG0210480	702.31	4.35928	0.0018651	Chaperone protein DnaJ
HORVU.MOREX.r3.3HG0297680	229.55	4.32	0.01	Ring finger protein
HORVU.MOREX.r3.5HG0501500	261.89	4.31	0.03	Glucan endo-1
HORVU.MOREX.r3.4HG0412910	1192.7	3.91394	0.0131618	Aquaporin-like protein
HORVU.MOREX.r3.3HG0328340	85.42	3.56	0	Two-component response regulator
HORVU.MOREX.r3.2HG0215280	21.31	3.53	0.03	Peroxidase
HORVU.MOREX.r3.7HG0721080	63.3022	3.45734	0.0144713	Zinc finger
HORVU.MOREX.r3.6HG0567630	49.733	3.3085	0.0220705	B-box zinc finger family protein
HORVU.MOREX.r3.7HG0665200	38.7681	3.29349	0.0222433	Nucleotide-diphospho-sugar transferase family protein
HORVU.MOREX.r3.7HG0665050	366.633	3.18859	0.00547411	Germin-like protein
HORVU.MOREX.r3.5HG0500800	7637.97	3.15341	0.0232311	Aquaporin-like protein
HORVU.MOREX.r3.2HG0209470	186.975	3.07245	0.00122977	Protochlorophyllide reductase
HORVU.MOREX.r3.7HG0741150	16.5661	3.05478	0.00325132	Pentatricopeptide repeat-containing protein
HORVU.MOREX.r3.6HG0597780	12.6085	3.04298	0.0478396	GRAM domain-containing protein / ABA-responsive
HORVU.MOREX.r3.2HG0113980	42.01	2.99	0.01	Calcium-dependent lipid-binding (CaLB domain) family protein
HORVU.MOREX.r3.5HG0519500	56.802	2.93281	0.048847	Tryptophan synthase alpha chain
HORVU.MOREX.r3.1HG0074350	1238.59	2.88928	0.0420978	Tetratricopeptide repeat (TPR)-like superfamily protein
HORVU.MOREX.r3.7HG0747480	74.7174	2.74641	0.00796935	O-methyltransferase
HORVU.MOREX.r3.4HG0413770	34.6	2.74	0.05	F-box protein PP2-A13
HORVU.MOREX.r3.7HG0673610	442.04	2.55	0	CONSTANS-like zinc finger protein
HORVU.MOREX.r3.3HG0223840	85.1123	2.5146	0.0152898	E3 ubiquitin-protein ligase
HORVU.MOREX.r3.4HG0336820	2091.46	2.46749	0.018806	Peptidylprolyl isomerase
HORVU.MOREX.r3.5HG0477420	40.35	2.42	0.01	Lipoyl synthase
HORVU.MOREX.r3.5HG0536560	349.84	2.39224	0.00439086	Pentatricopeptide repeat-containing protein
HORVU.MOREX.r3.7HG0721780	15848.2	2.38533	0.0432984	post-illumination chlorophyll fluorescence increase
HORVU.MOREX.r3.3HG0253690	55.1358	2.32065	0.0132819	ATP-dependent RNA helicase
HORVU.MOREX.r3.6HG0617950	42.6032	2.30408	0.00636839	Metal tolerance protein
HORVU.MOREX.r3.6HG0599800	278.566	2.29221	0.0031218	Glycine-rich protein GRP22-like
HORVU.MOREX.r3.4HG0407230	50.9345	2.25936	0.0122732	Flowering-promoting factor 1-like protein 1
HORVU.MOREX.r3.3HG0235000	24.3287	2.21959	0.032926	Kelch-like protein
HORVU.MOREX.r3.5HG0490550	59.0657	2.19433	0.0437767	alpha/beta-Hydrolases superfamily protein
HORVU.MOREX.r3.2HG0217540	176.565	2.16777	0.0411562	sensitive to freezing 6
HORVU.MOREX.r3.3HG0311440	56.2072	2.16126	0.0177283	Transducin/WD40 repeat-like superfamily protein
HORVU.MOREX.r3.4HG0333810	35427.5	2.15797	0.00204742	RNA-binding protein
HORVU.MOREX.r3.2HG0128960	40.2784	2.09139	0.00636839	Zinc finger SWIM domain-containing protein 7
HORVU.MOREX.r3.5HG0486650	45.1938	2.03214	0.00474727	Calmodulin
HORVU.MOREX.r3.1HG0072140	537.654	2.02001	0.00438357	Ammonium transporter
HORVU.MOREX.r3.7HG0643200	414.736	1.97257	0.019048	Ankyrin repeat family protein
HORVU.MOREX.r3.4HG0366920	134.044	1.96633	0.00433705	Far upstream element-binding protein
HORVU.MOREX.r3.7HG0701610	50.3873	1.95188	0.0121971	Plant invertase/pectin methylesterase inhibitor superfamily protein
HORVU.MOREX.r3.4HG0356290	128.03	1.92	0	Serine/threonine-protein kinase
HORVU.MOREX.r3.3HG0312760	5054.12	1.8886	0.0152898	Beta-glucosidase
HORVU.MOREX.r3.7HG0677380	1242.67	1.87027	0.00320242	Alpha-glucan water dikinase
HORVU.MOREX.r3.3HG0319360	266.62	1.86841	0.00320242	Amino acid permease
HORVU.MOREX.r3.5HG0492160	222.776	1.85535	0.00921127	Mitochondrial carrier family
HORVU.MOREX.r3.3HG0309580	1262.85	1.84362	0.00438357	RNA binding protein-like protein
HORVU.MOREX.r3.2HG0180020	148.134	1.82228	0.0132819	Nuclear transcription factor Y subunit B
HORVU.MOREX.r3.2HG0141070	370.304	1.78847	0.0116277	Protein DETOXIFICATION
HORVU.MOREX.r3.6HG0557230	782.265	1.71616	0.0242771	Terpene cyclase/mutase family member
HORVU.MOREX.r3.2HG0203310	1421.55	1.67955	0.0214069	Zinc transporter
HORVU.MOREX.r3.4HG0412570	199.622	1.65781	0.0280901	Kinase family protein
HORVU.MOREX.r3.4HG0387540	440.671	1.65231	0.0378555	Cysteine-rich receptor-kinase-like protein
HORVU.MOREX.r3.2HG0209020	735.11	1.65	0.04	Stem-specific protein TSJT1
HORVU.MOREX.r3.7HG0734280	120.397	1.64037	0.0204832	DUF4408 domain protein
HORVU.MOREX.r3.6HG0568290	127.677	1.62832	0.0404127	Biotin synthase
HORVU.MOREX.r3.6HG0577760	290.644	1.62001	0.0136833	Ran-binding zinc finger protein
HORVU.MOREX.r3.7HG0680550	617.339	1.61271	0.00608082	AT hook motif DNA-binding family protein
HORVU.MOREX.r3.6HG0544330	2374.79	1.61171	0.0182181	Programmed cell death-4
HORVU.MOREX.r3.3HG0273880	277.996	1.57672	0.0297734	Glycerol-3-phosphate acyltransferase
HORVU.MOREX.r3.1HG0046150	1054.15	1.57351	0.0132819	Alpha-galactosidase
HORVU.MOREX.r3.2HG0212740	80.2555	1.5614	0.00513349	Disease resistance protein (CC-NBS-LRR)
HORVU.MOREX.r3.4HG0412740	39.677	1.55244	0.0282646	Non-specific lipid-transfer protein
HORVU.MOREX.r3.1HG0059470	3222.13	1.54	0.02	'putative beta-1
HORVU.MOREX.r3.3HG0286500	197.888	1.51161	0.0420978	Serine/threonine-protein kinase SSN3
HORVU.MOREX.r3.3HG0295860	405.975	1.50368	0.0201182	Ribonuclease 3
HORVU.MOREX.r3.5HG0486180	33.66	1.47	0.05	F-box protein-like
HORVU.MOREX.r3.5HG0421460	47989.7	1.4493	0.0142246	RNA-binding protein
HORVU.MOREX.r3.5HG0501200	1060.4	1.43829	0.0128934	Thioredoxin superfamily protein
HORVU.MOREX.r3.5HG0530260	307.248	1.43571	0.0030885	RNA-binding protein
HORVU.MOREX.r3.2HG0194360	684.237	1.42823	0.0142246	Peptide transporter
HORVU.MOREX.r3.1HG0025440	381.808	1.42499	0.0132819	Transcription initiation factor TFIID subunit 13
HORVU.MOREX.r3.1HG0060140	248.668	1.42094	0.0493536	Transmembrane protein
HORVU.MOREX.r3.2HG0127150	1302.62	1.4182	0.00438357	Glucosamine-6-phosphate deaminase
HORVU.MOREX.r3.6HG0627370	96.0869	1.41411	0.0361819	2-oxoglutarate (2OG) and Fe(II)-dependent oxygenase superfamily protein
HORVU.MOREX.r3.2HG0215220	536.7	1.41	0.04	Tubby-like F-box protein
HORVU.MOREX.r3.6HG0542760	155.963	1.40951	0.0131618	Flowering promoting factor-like 1
HORVU.MOREX.r3.3HG0277320	618.219	1.40872	0.0367417	Phosphoglycerate mutase family protein
HORVU.MOREX.r3.4HG0386850	206.72	1.4	0.03	DUF3741 family protein
HORVU.MOREX.r3.7HG0712330	241.514	1.38634	0.033448	Mitogen-activated protein kinase
HORVU.MOREX.r3.6HG0573420	5665.74	1.35606	7.35271e-07	Lipoxygenase
HORVU.MOREX.r3.2HG0170320	74.5205	1.33946	0.0188716	DUF538 family protein
HORVU.MOREX.r3.6HG0590450	261.303	1.32316	0.00958641	senescence-associated family protein (DUF581)
HORVU.MOREX.r3.1HG0080730	227.43	1.30648	0.0146438	Mitochondrial carrier family
HORVU.MOREX.r3.7HG0706850	738.13	1.27853	0.00958641	F-box protein family-like
HORVU.MOREX.r3.3HG0247390	2545.7	1.27488	0.0233292	Soul heme-binding protein
HORVU.MOREX.r3.4HG0335340	491.264	1.25503	0.0356462	Germin-like protein 1
HORVU.MOREX.r3.3HG0254150	706.36	1.25	0.02	Phosphoadenosine phosphosulfate reductase family protein
HORVU.MOREX.r3.4HG0391600	1012.06	1.24495	0.0493536	Calcium-binding EF-hand family protein
HORVU.MOREX.r3.5HG0490960	257.859	1.22362	0.0464245	DNA-binding bromodomain-containing protein
HORVU.MOREX.r3.6HG0542940	5200.44	1.21049	0.00921127	Allene oxide synthase
HORVU.MOREX.r3.3HG0265990	3740.32	1.17171	0.0201648	Vacuolar-processing enzyme
HORVU.MOREX.r3.4HG0345000	430.51	1.17	0.01	Kinase
HORVU.MOREX.r3.3HG0301890	195.437	1.15249	0.00438702	RING/FYVE/PHD zinc finger superfamily protein
HORVU.MOREX.r3.1HG0094030	289.955	1.15139	0.0138762	Succinate--CoA ligase [ADP-forming] subunit beta
HORVU.MOREX.r3.5HG0478840	402.78	1.15	0	Vacuolar iron transporter-like protein
HORVU.MOREX.r3.6HG0607920	352.535	1.14802	0.000876485	Uridine kinase
HORVU.MOREX.r3.1HG0028230	273.064	1.1457	0.0173327	DUF581 family protein
HORVU.MOREX.r3.6HG0615100	338.5	1.14	0.03	AP2-like ethylene-responsive transcription factor
HORVU.MOREX.r3.5HG0429940	857.317	1.0553	0.0237827	ATP-dependent RNA helicase
HORVU.MOREX.r3.3HG0288940	1522.8	1.03606	0.0378555	WRKY transcription factor
HORVU.MOREX.r3.1HG0072100	249.331	1.03173	0.0280901	2-oxoglutarate-dependent dioxygenase
HORVU.MOREX.r3.3HG0225500	723.621	1.02439	0.0248907	Heat-shock protein
HORVU.MOREX.r3.2HG0181530	1070.4	1.021	0.0308016	ATP-dependent RNA helicase DDX47
HORVU.MOREX.r3.2HG0116760	507.01	1.02	0.04	plastid transcriptionally active 5
HORVU.MOREX.r3.1HG0080750	203.03	1.01	0.01	Upstream activation factor subunit spp27
HORVU.MOREX.r3.5HG0468840	63.551	1.00846	0.0248907	Phosphoribosylformylglycinamidine synthase family protein
HORVU.MOREX.r3.5HG0491070	1165.15	-1.01	0.04	Splicing factor U2af small subunit A
HORVU.MOREX.r3.2HG0172110	1982.98	-1.0277	0.0316115	Dihydrofolate reductase
HORVU.MOREX.r3.7HG0669580	403.741	-1.05608	0.0376057	Caleosin
HORVU.MOREX.r3.4HG0345740	777.385	-1.06429	0.0285183	Alcohol dehydrogenase
HORVU.MOREX.r3.2HG0197610	5033.59	-1.08	0.04	Starch synthase family protein
HORVU.MOREX.r3.2HG0124670	149.87	-1.12232	0.0040706	Receptor-like protein kinase
HORVU.MOREX.r3.2HG0192840	139.907	-1.12491	0.0128633	Leucine-rich repeat (LRR) family protein
HORVU.MOREX.r3.4HG0391400	103.77	-1.13	0.01	RNA binding protein
HORVU.MOREX.r3.2HG0121950	663.75	-1.13	0.01	alpha/beta-Hydrolases superfamily protein
HORVU.MOREX.r3.7HG0658560	314.453	-1.13947	0.0142246	Kinase family protein
HORVU.MOREX.r3.3HG0246590	1670.83	-1.14762	0.0067703	HVA22-like protein
HORVU.MOREX.r3.7HG0666130	543.89	-1.15	0	Non-specific serine/threonine protein kinase
HORVU.MOREX.r3.4HG0357740	83.0677	-1.1549	0.0152898	Glycosyltransferase
HORVU.MOREX.r3.5HG0441860	4038.35	-1.16	0.01	70 kDa heat shock protein
HORVU.MOREX.r3.7HG0719560	793.37	-1.17	0.02	transmembrane protein
HORVU.MOREX.r3.1HG0070200	472.583	-1.18017	7.36761e-05	Transmembrane protein
HORVU.MOREX.r3.7HG0727370	97.349	-1.18077	0.0420978	HKT23 transporter
HORVU.MOREX.r3.6HG0593620	2297.39	-1.19	0.01	S-adenosylmethionine decarboxylase proenzyme
HORVU.MOREX.r3.3HG0275060	185.07	-1.23	0.02	Isoprenylcysteine alpha-carbonyl methylesterase ICME
HORVU.MOREX.r3.4HG0343940	67.4147	-1.26732	0.033836	Argos-like protein
HORVU.MOREX.r3.7HG0699010	21469.7	-1.28	0.04	Myb-related putative transcription factor
HORVU.MOREX.r3.6HG0541060	1009.22	-1.3	0.02	Ubiquitin family protein
HORVU.MOREX.r3.2HG0151290	105.69	-1.33	0.05	RING/U-box superfamily protein
HORVU.MOREX.r3.5HG0421100	97.1033	-1.33023	0.0136833	Myb/SANT-like DNA-binding domain protein
HORVU.MOREX.r3.6HG0599080	2041.66	-1.34546	0.00145527	Hsp70-Hsp90 organizing protein 1
HORVU.MOREX.r3.1HG0057490	182.88	-1.36	0.04	Kinase family protein
HORVU.MOREX.r3.1HG0022780	5173.42	-1.39372	0.0313319	Rubber elongation factor protein
HORVU.MOREX.r3.4HG0389540	3737.02	-1.45	0.04	RNA-binding protein
HORVU.MOREX.r3.1HG0053480	545.851	-1.45624	0.0464245	Cinnamoyl-CoA reductase-like protein
HORVU.MOREX.r3.5HG0519000	370.37	-1.47	0.01	Heat shock transcription factor
HORVU.MOREX.r3.4HG0412150	539.379	-1.5958	0.00267871	Beta-amylase
HORVU.MOREX.r3.7HG0682910	2929.95	-1.59721	8.74896e-05	Peptidylprolyl isomerase
HORVU.MOREX.r3.1HG0028320	1099.24	-1.67242	0.000876485	70 kDa heat shock protein
HORVU.MOREX.r3.3HG0304390	81.6823	-1.69717	0.0251257	Heavy metal transport/detoxification superfamily protein
HORVU.MOREX.r3.7HG0708040	168.93	-1.73	0	Cleavage and polyadenylation specificity factor subunit 5
HORVU.MOREX.r3.4HG0418350	69.907	-1.7483	0.0113186	BAG family molecular chaperone regulator 6
HORVU.MOREX.r3.6HG0568470	277.5	-1.82	0.01	ATP-dependent chaperone ClpB
HORVU.MOREX.r3.6HG0618180	84.4327	-1.83299	0.0136833	Universal stress protein family protein
HORVU.MOREX.r3.7HG0728580	210.7	-1.86	0.01	ATP-dependent zinc metalloprotease FtsH
HORVU.MOREX.r3.5HG0486320	92.1536	-1.91405	0.0108836	basic helix-loop-helix (bHLH) DNA-binding superfamily protein
HORVU.MOREX.r3.2HG0184620	160.91	-1.93	0.01	Hsp70-Hsp90 organizing protein 1
HORVU.MOREX.r3.4HG0380970	826.897	-1.93355	0.0138762	Hexosyltransferase
HORVU.MOREX.r3.7HG0635300	6566.1	-2.00935	9.3098e-07	Acid invertase 1
HORVU.MOREX.r3.4HG0339340	571.743	-2.02004	0.00512906	ethylene-dependent gravitropism-deficient and yellow-green-like 2
HORVU.MOREX.r3.2HG0209510	22.7739	-2.0638	0.0142246	Dof-like zinc finger protein
HORVU.MOREX.r3.3HG0292920	287.154	-2.08561	0.00311613	Jacalin lectin family protein
HORVU.MOREX.r3.1HG0087430	338.02	-2.11	0.02	Chaperone protein dnaJ
HORVU.MOREX.r3.7HG0732330	84.8757	-2.13945	0.000876485	Phosphosulfolactate synthase-related protein
HORVU.MOREX.r3.5HG0467780	595.54	-2.3	0	nodulin MtN21 /EamA-like transporter family protein
HORVU.MOREX.r3.2HG0155760	21.9977	-2.53908	0.020972	Pectinesterase inhibitor
HORVU.MOREX.r3.5HG0516830	99.1308	-2.65643	0.0284224	Dehydrin
HORVU.MOREX.r3.3HG0288370	108.747	-2.76488	0.0177283	Chaperone clpb
HORVU.MOREX.r3.5HG0520520	10.4365	-2.77414	0.0225009	OTU domain-containing protein
HORVU.MOREX.r3.5HG0422690	31.1989	-2.86673	0.0213796	Terpene synthase
HORVU.MOREX.r3.7HG0678460	6472.91	-2.88751	0.00438357	Heat shock protein 90
HORVU.MOREX.r3.7HG0745670	47.0065	-2.92072	0.0188716	Endoplasmic reticulum metallopeptidase 1
HORVU.MOREX.r3.4HG0387870	13603.7	-2.94372	0.0152696	70 kDa heat shock protein
HORVU.MOREX.r3.3HG0302120	980.46	-2.96	0.03	Regulator of chromosome condensation (RCC1) family protein
HORVU.MOREX.r3.1HG0073350	120.691	-2.98451	0.00513349	70 kDa heat shock protein
HORVU.MOREX.r3.5HG0489830	36.5231	-2.99801	0.0124919	Heat shock protein
HORVU.MOREX.r3.1HG0012620	46.16	-3.21	0.02	Patatin
HORVU.MOREX.r3.7HG0739380	57.8958	-3.31723	0.00300702	Histone H2B
HORVU.MOREX.r3.2HG0099970	56.2167	-3.53079	0.00474727	Chalcone synthase
HORVU.MOREX.r3.2HG0217220	19.0288	-3.67286	0.0232311	receptor kinase 1
HORVU.MOREX.r3.1HG0049040	48.1009	-3.68856	0.00513349	Low-temperature-induced 65 kDa protein
HORVU.MOREX.r3.2HG0160560	264.39	-3.88	0	Peptidylprolyl isomerase
HORVU.MOREX.r3.3HG0237680	10.8895	-5.24226	0.00958641	Heat shock protein
DEGs root long-term
GeneID	Basemean	log2FC	adjusted p-value	functional protein
HORVU.MOREX.r3.1HG0081950	43.5169	5.35899	3.32892e-06	Peroxidase
HORVU.MOREX.r3.5HG0432940	23.704	5.05945	3.43742e-05	Nitrate transporter 1.2
HORVU.MOREX.r3.7HG0659870	10.3373	3.85764	0.0325517	UDP-glucuronate 4-epimerase 4
HORVU.MOREX.r3.7HG0709200	44.4795	2.9698	0.000145209	CLAVATA3/ESR (CLE)-related protein 1
HORVU.MOREX.r3.5HG0526760	207.362	2.90307	6.94911e-07	Cellulose synthase-like protein
HORVU.MOREX.r3.7HG0666770	48.6821	2.84829	6.84531e-05	Leucine-rich repeat receptor-like protein kinase family protein
HORVU.MOREX.r3.7HG0636120	25.9839	2.77831	0.00200033	transmembrane protein
HORVU.MOREX.r3.6HG0604640	60.6019	2.76819	0.0265014	Germin-like protein
HORVU.MOREX.r3.3HG0304260	213.924	2.75536	1.65838e-05	Abscisic acid receptor
HORVU.MOREX.r3.7HG0639840	10.5102	2.70249	0.0486585	3-ketoacyl-CoA synthase
HORVU.MOREX.r3.3HG0328340	333.015	2.48797	9.64841e-06	Two-component response regulator
HORVU.MOREX.r3.6HG0592640	153.291	2.39866	0.0295529	Expansin protein
HORVU.MOREX.r3.2HG0112610	101.964	2.37133	2.34879e-07	Peroxidase
HORVU.MOREX.r3.3HG0309510	267.685	2.36611	0.0446364	Loricrin
HORVU.MOREX.r3.2HG0217850	44.7295	2.3496	1.20257e-05	Peroxidase
HORVU.MOREX.r3.7HG0720900	47.895	2.34094	0.000544327	GRAS transcription factor
HORVU.MOREX.r3.2HG0113650	145.488	2.25271	2.68548e-06	LURP-one-like protein
HORVU.MOREX.r3.1HG0089120	15.6133	2.25201	0.0029735	GeBP-type transcription factor
HORVU.MOREX.r3.7HG0635050	48.3344	2.23627	0.00561878	NBS-LRR-like resistance protein
HORVU.MOREX.r3.4HG0349920	128.477	2.2256	0.000794992	SPOC domain / Transcription elongation factor S-II protein
HORVU.MOREX.r3.7HG0734210	76.0458	2.22238	0.000114227	Serine/threonine-protein kinase
HORVU.MOREX.r3.2HG0215250	6187.3	2.21441	2.35028e-08	Peroxidase
HORVU.MOREX.r3.7HG0660400	46.7563	2.20661	0.00168387	UDP-glycosyltransferase
HORVU.MOREX.r3.4HG0401310	36.4858	2.12232	0.0395302	Expansin
HORVU.MOREX.r3.1HG0045660	928.387	2.06966	3.29484e-06	Cotton fiber expressed protein-like protein
HORVU.MOREX.r3.3HG0289600	35.0716	2.0542	0.0196069	Clavata3/ESR (CLE) gene family member
HORVU.MOREX.r3.5HG0504670	12.5249	2.05261	0.00906382	Acetyl-coenzyme A synthetase
HORVU.MOREX.r3.3HG0246190	89.961	2.02456	0.00121018	Cationic amino acid transporter
HORVU.MOREX.r3.2HG0215540	3241.89	2.02352	4.16822e-06	Peroxidase
HORVU.MOREX.r3.5HG0434930	11.8801	2.02185	0.0326727	lectin protein kinase family protein
HORVU.MOREX.r3.4HG0409840	25.5613	1.96797	0.00307759	Ankyrin repeat domain protein
HORVU.MOREX.r3.7HG0673610	637.783	1.92844	3.68764e-06	CONSTANS-like zinc finger protein
HORVU.MOREX.r3.3HG0314320	258.152	1.92698	6.34405e-05	Leucine-rich repeat receptor-like protein kinase family protein
HORVU.MOREX.r3.2HG0112580	160.289	1.92415	0.0364767	Peroxidase
HORVU.MOREX.r3.5HG0500360	485.773	1.92213	0.000320964	L-gulonolactone oxidase
HORVU.MOREX.r3.2HG0105690	57.0385	1.91288	0.00488193	2-oxoglutarate-dependent dioxygenase-related family protein
HORVU.MOREX.r3.5HG0520390	221.311	1.90275	2.29742e-06	Nodulin-like / Major Facilitator Superfamily protein
HORVU.MOREX.r3.2HG0197800	75.5806	1.87799	0.00067646	Leucine-rich repeat receptor-like protein kinase family protein
HORVU.MOREX.r3.1HG0060840	711.349	1.87659	2.43665e-10	Pectinesterase
HORVU.MOREX.r3.1HG0075430	215.075	1.86972	4.46846e-07	Amidophosphoribosyltransferase
HORVU.MOREX.r3.4HG0398860	117.486	1.86682	2.1459e-07	Endo-1
HORVU.MOREX.r3.3HG0274270	30.3468	1.82539	0.0168554	Thaumatin-like protein
HORVU.MOREX.r3.3HG0288990	43.6427	1.82515	0.000105497	Leucine-rich repeat receptor-like protein kinase family
HORVU.MOREX.r3.1HG0026630	11.0306	1.80188	0.0327481	Ribosomal protein S13
HORVU.MOREX.r3.3HG0325250	8779.38	1.79638	6.11454e-07	Peroxidase
HORVU.MOREX.r3.1HG0086410	11.2138	1.78322	0.0465564	U-box domain-containing family protein
HORVU.MOREX.r3.4HG0344120	109.094	1.78059	0.000378099	ENTH/ANTH/VHS superfamily protein
HORVU.MOREX.r3.7HG0750760	61.7946	1.77329	8.52207e-05	Ring finger protein
HORVU.MOREX.r3.2HG0158270	880.243	1.76969	6.40762e-07	Pyridoxal 5'-phosphate synthase subunit PdxS
HORVU.MOREX.r3.5HG0493330	294.761	1.76769	1.1503e-18	UDP-glucuronate 4-epimerase 4
HORVU.MOREX.r3.3HG0239080	76.696	1.75444	0.00440636	Serine incorporator
HORVU.MOREX.r3.2HG0113500	48.5211	1.75027	0.0108003	Universal stress protein
HORVU.MOREX.r3.7HG0642160	39.3158	1.74777	0.0345565	Translation initiation factor IF-2
HORVU.MOREX.r3.1HG0085440	247.403	1.74686	4.18171e-05	1-deoxy-D-xylulose 5-phosphate synthase
HORVU.MOREX.r3.6HG0552290	24.0296	1.72596	0.0215585	Glycosyltransferase
HORVU.MOREX.r3.2HG0170860	92.5736	1.72541	5.21713e-05	S-adenosyl-L-methionine-dependent methyltransferases superfamily protein
HORVU.MOREX.r3.3HG0237200	66.4485	1.715	0.000387963	WRKY transcription factor
HORVU.MOREX.r3.2HG0138660	257.302	1.7068	7.05389e-05	Glucan endo-1
HORVU.MOREX.r3.2HG0206860	305.133	1.70672	1.75491e-05	Lipoxygenase
HORVU.MOREX.r3.6HG0622400	68.3651	1.7005	0.0165214	auxin response factor 1
HORVU.MOREX.r3.7HG0738310	24.5173	1.68869	0.0136943	Aberrant panicle organization 1 protein
HORVU.MOREX.r3.7HG0752530	2213.6	1.68335	4.45249e-06	Non specific phospholipase C
HORVU.MOREX.r3.2HG0138920	59.2624	1.67631	0.0157772	histone deacetylase 2
HORVU.MOREX.r3.1HG0002670	6974.03	1.67624	1.82629e-10	Leucine-rich repeat receptor-like protein kinase family protein
HORVU.MOREX.r3.5HG0500720	124.499	1.66081	0.015757	transmembrane protein
HORVU.MOREX.r3.3HG0248350	153.834	1.65111	0.000212945	S-type anion channel
HORVU.MOREX.r3.7HG0731850	45.0913	1.65056	0.0308084	Translation initiation factor IF-2
HORVU.MOREX.r3.3HG0221030	98.5853	1.64826	8.46839e-05	Xyloglucan galactosyltransferase KATAMARI1-like protein
HORVU.MOREX.r3.7HG0642200	73.6536	1.64329	0.00191077	Transcription elongation factor SPT5
HORVU.MOREX.r3.5HG0426750	13799.6	1.64127	8.32998e-06	Cation/H(+) antiporter
HORVU.MOREX.r3.4HG0415490	143.715	1.64113	0.0203312	14 kDa proline-rich protein DC2.15
HORVU.MOREX.r3.7HG0721890	13.1927	1.63685	0.0288924	Tryptophan decarboxylase
HORVU.MOREX.r3.2HG0204080	480.482	1.63535	5.1362e-06	Peroxidase
HORVU.MOREX.r3.1HG0050330	570.108	1.63468	0.000324865	Cystathionine gamma-lyase
HORVU.MOREX.r3.7HG0645180	288.29	1.62236	0.000108729	Peroxidase
HORVU.MOREX.r3.7HG0663070	173.968	1.62081	0.00153092	Oxidoreductase/ transition metal ion binding protein
HORVU.MOREX.r3.3HG0322660	140.286	1.61903	2.68698e-05	Receptor protein kinase
HORVU.MOREX.r3.7HG0641130	28.8776	1.60319	0.0030113	Urease accessory protein UreH
HORVU.MOREX.r3.2HG0166290	17.6611	1.59162	0.0257882	Ferredoxin
HORVU.MOREX.r3.2HG0100490	91.8062	1.5865	0.00663543	transmembrane protein
HORVU.MOREX.r3.3HG0281000	114.781	1.58214	0.00958265	F-box protein
HORVU.MOREX.r3.4HG0406090	60.3278	1.57875	0.000891925	Agmatine coumaroyltransferase-2
HORVU.MOREX.r3.7HG0663510	52.1475	1.56381	0.00672137	Maternal effect embryo arrest 9
HORVU.MOREX.r3.2HG0096570	507.31	1.55769	0.000222528	ABC transporter B family-like protein
HORVU.MOREX.r3.3HG0236930	155.195	1.55758	0.000145209	Cytokinin oxidase/dehydrogenase
HORVU.MOREX.r3.7HG0723600	1140.7	1.54968	0.0203616	Peroxidase
HORVU.MOREX.r3.5HG0480940	28.8184	1.54741	0.0382915	Dirigent protein
HORVU.MOREX.r3.4HG0406080	51.0918	1.54443	0.0112019	Agmatine coumaroyltransferase-2
HORVU.MOREX.r3.2HG0209300	117.259	1.54321	0.000443897	Sugar transporter
HORVU.MOREX.r3.7HG0718830	908.023	1.542	0.0015768	FAD-binding Berberine family protein
HORVU.MOREX.r3.7HG0720980	303.332	1.53879	8.99102e-06	Glucan endo-1
HORVU.MOREX.r3.6HG0628580	306.322	1.53876	0.000396513	3-ketoacyl-CoA synthase
HORVU.MOREX.r3.7HG0663790	80.514	1.53128	0.00108978	Galactoside 2-alpha-L-fucosyltransferase
HORVU.MOREX.r3.7HG0659600	279.254	1.52138	9.22965e-06	Receptor-like protein kinase
HORVU.MOREX.r3.7HG0672450	158.446	1.52019	1.50299e-05	Receptor-like kinase
HORVU.MOREX.r3.4HG0396020	107.877	1.52001	0.00089781	Beta-hexosaminidase
HORVU.MOREX.r3.2HG0217960	691.74	1.51801	0.00108506	Peroxidase
HORVU.MOREX.r3.5HG0497180	38.1862	1.51743	0.0208271	Pentatricopeptide repeat-containing protein
HORVU.MOREX.r3.3HG0307540	552.083	1.51472	3.0834e-08	Pectinesterase
HORVU.MOREX.r3.5HG0435650	22.8202	1.51302	0.0452441	zinc finger (CCCH-type) family protein / RNA recognition motif (RRM)-containing protein
HORVU.MOREX.r3.2HG0215610	3628.18	1.50865	4.86366e-05	Peroxidase
HORVU.MOREX.r3.5HG0427650	872.392	1.50074	0.00273602	Phospholipase A1
HORVU.MOREX.r3.6HG0553250	38.8212	1.50011	0.034373	Glycosyltransferase
HORVU.MOREX.r3.5HG0530490	63.6721	1.49721	0.00345523	Leucine-rich repeat receptor-like protein kinase
HORVU.MOREX.r3.3HG0287360	27.1993	1.4773	0.0319811	Cysteine proteinase inhibitor
HORVU.MOREX.r3.7HG0718950	76.6063	1.47507	0.00308947	Peroxidase
HORVU.MOREX.r3.6HG0556730	2035.96	1.47319	0.00229972	Leucine-rich repeat protein kinase family protein
HORVU.MOREX.r3.2HG0113020	196.453	1.47158	0.000952803	Pollen Ole e 1 allergen and extensin family protein
HORVU.MOREX.r3.7HG0748530	1595.79	1.47004	0.0452353	Dirigent protein
HORVU.MOREX.r3.3HG0294280	36.4525	1.4693	0.00406068	C2H2 zinc finger protein
HORVU.MOREX.r3.1HG0062980	372.978	1.46731	0.00666389	L-gulonolactone oxidase
HORVU.MOREX.r3.1HG0014560	131.224	1.46271	2.58196e-08	Peptide-N4-(N-acetyl-beta-glucosaminyl)asparagine amidase A
HORVU.MOREX.r3.3HG0315280	1514.63	1.46051	1.14277e-06	Eukaryotic aspartyl protease family protein
HORVU.MOREX.r3.7HG0634880	421.992	1.45674	4.9894e-07	Disease resistance protein (NBS-LRR class) family
HORVU.MOREX.r3.1HG0092220	117.841	1.45458	0.00679676	Ankyrin repeat protein family-like protein
HORVU.MOREX.r3.1HG0006460	167.43	1.45398	0.000435762	Pathogenesis-related thaumatin family protein
HORVU.MOREX.r3.2HG0113990	736.293	1.4537	2.72151e-07	Calcium-dependent lipid-binding (CaLB domain) family protein
HORVU.MOREX.r3.7HG0660840	74.8697	1.45064	0.0101261	Pectinesterase
HORVU.MOREX.r3.2HG0104260	51.832	1.44539	8.03213e-06	Carboxypeptidase
HORVU.MOREX.r3.1HG0087040	28.0056	1.44512	0.0380569	3-ketoacyl-CoA synthase
HORVU.MOREX.r3.7HG0704950	42.325	1.44471	0.00838323	Endoglucanase
HORVU.MOREX.r3.5HG0526810	225.523	1.4345	0.000325237	Trichome birefringence-like protein
HORVU.MOREX.r3.1HG0014120	373.932	1.42924	0.00920884	Sugar transporter
HORVU.MOREX.r3.2HG0100080	160.199	1.42919	0.000246885	Plant invertase/pectin methylesterase inhibitor superfamily protein
HORVU.MOREX.r3.7HG0659860	149.921	1.42839	0.0297332	Pathogenesis-related protein 1
HORVU.MOREX.r3.4HG0405830	34.2536	1.42398	0.0191397	cold regulated protein 27
HORVU.MOREX.r3.7HG0663430	275.597	1.42391	0.000396754	Aspartic proteinase nepenthesin-1
HORVU.MOREX.r3.7HG0737360	67.7923	1.42348	0.0113014	Polyribonucleotide nucleotidyltransferase
HORVU.MOREX.r3.2HG0115780	312.659	1.42224	2.43884e-06	FAD-binding Berberine family protein
HORVU.MOREX.r3.2HG0179120	23.0731	1.41896	0.044538	Ribosomal protein S13
HORVU.MOREX.r3.7HG0716920	109.461	1.41793	0.0182398	L-ascorbate oxidase
HORVU.MOREX.r3.7HG0665710	64.7664	1.41393	0.000872859	Mitochondrial transcription termination factor-like
HORVU.MOREX.r3.2HG0174810	578.876	1.41386	2.43665e-10	Receptor-like protein kinase
HORVU.MOREX.r3.4HG0347230	84.0456	1.41241	0.0035442	Polygalacturonase-1 non-catalytic beta subunit
HORVU.MOREX.r3.4HG0419140	44.2841	1.41142	0.0448905	Germin-like protein
HORVU.MOREX.r3.3HG0284220	17.7563	1.40782	0.039902	Phospholipase A1
HORVU.MOREX.r3.1HG0091930	90.9674	1.40514	0.000343293	FAD-binding Berberine family protein
HORVU.MOREX.r3.7HG0684050	38.6842	1.40397	0.0314524	MADS-box transcription factor
HORVU.MOREX.r3.7HG0738430	879.411	1.40104	0.00104564	Cortical cell-delineating protein
HORVU.MOREX.r3.7HG0721460	678.496	1.40003	0.00640045	Peroxidase
HORVU.MOREX.r3.5HG0519550	50.4508	1.39656	0.00296647	Endo-1
HORVU.MOREX.r3.3HG0280250	924.335	1.39632	0.0011821	Purine permease
HORVU.MOREX.r3.2HG0206910	144.073	1.39378	3.68764e-06	Mitochondrial transcription termination factor family protein
HORVU.MOREX.r3.1HG0083710	31.966	1.39346	0.036293	GDP-mannose 4
HORVU.MOREX.r3.6HG0615220	285.114	1.392	1.29206e-06	Hexosyltransferase
HORVU.MOREX.r3.5HG0522900	28.4189	1.39056	0.0114905	glutamate receptor 2.5
HORVU.MOREX.r3.7HG0635330	143.598	1.38848	2.47883e-06	Protein TolB
HORVU.MOREX.r3.5HG0529600	3012.89	1.38811	1.76644e-06	Phosphate transporter protein
HORVU.MOREX.r3.1HG0038930	192.355	1.38746	0.000769305	Chitinase
HORVU.MOREX.r3.2HG0096540	682.988	1.38746	0.000918203	Glycosyltransferase
HORVU.MOREX.r3.5HG0421040	636.984	1.38462	4.7641e-05	Receptor protein kinase
HORVU.MOREX.r3.2HG0128600	261.742	1.38423	1.52173e-06	Receptor kinase
HORVU.MOREX.r3.7HG0734200	93.3281	1.38207	0.0026376	Serine/threonine-protein kinase
HORVU.MOREX.r3.7HG0663550	557.727	1.38071	0.00128201	Glycosyltransferase
HORVU.MOREX.r3.2HG0184560	34.319	1.37778	0.0214146	Cysteine-rich repeat secretory protein
HORVU.MOREX.r3.4HG0336550	815.055	1.37672	3.45674e-06	Fantastic four-like protein
HORVU.MOREX.r3.3HG0227830	325.846	1.36778	0.0179988	AP2/B3 transcription factor family protein
HORVU.MOREX.r3.4HG0333010	948.266	1.3671	3.34413e-05	C2 calcium/lipid-binding and GRAM domain protein
HORVU.MOREX.r3.2HG0184230	106.265	1.36694	0.00801583	Tropinone reductase-like protein
HORVU.MOREX.r3.7HG0667340	25.1989	1.36624	0.0130088	Trichome birefringence-like protein
HORVU.MOREX.r3.5HG0510510	183.907	1.36111	0.0132666	Glycosyltransferase
HORVU.MOREX.r3.2HG0215550	3504.68	1.35808	0.000105131	Peroxidase
HORVU.MOREX.r3.7HG0721450	566.824	1.35443	0.00554211	Peroxidase
HORVU.MOREX.r3.3HG0221010	101.825	1.34828	0.00434627	Xyloglucan galactosyltransferase KATAMARI1-like protein
HORVU.MOREX.r3.2HG0177560	525.464	1.34477	6.84405e-07	Amino acid permease
HORVU.MOREX.r3.3HG0316110	161.279	1.34373	0.000383904	Basic 7S globulin 2
HORVU.MOREX.r3.4HG0407300	162.163	1.34341	0.00159625	Xyloglucan galactosyltransferase KATAMARI1-like protein
HORVU.MOREX.r3.3HG0301780	292.22	1.34158	0.000217933	3-oxo-5-alpha-steroid 4-dehydrogenase family protein
HORVU.MOREX.r3.2HG0097060	693.41	1.34056	9.64841e-06	Receptor protein kinase
HORVU.MOREX.r3.4HG0335990	54.7528	1.33963	0.00355477	Pentatricopeptide repeat-containing protein
HORVU.MOREX.r3.2HG0176100	206.806	1.33913	5.12601e-06	MBOAT (Membrane bound O-acyl transferase) family protein
HORVU.MOREX.r3.3HG0219550	408.04	1.338	0.000197227	Ribosomal RNA small subunit methyltransferase A
HORVU.MOREX.r3.4HG0344580	55.7817	1.33733	0.000118605	Gibberellin receptor GID1A
HORVU.MOREX.r3.6HG0627350	389.693	1.33632	0.000792575	Glycosyl transferase
HORVU.MOREX.r3.7HG0730040	281.786	1.33092	0.000515321	IAA-amino acid hydrolase ILR1
HORVU.MOREX.r3.3HG0316130	518.083	1.33091	9.42884e-05	Basic 7S globulin 2
HORVU.MOREX.r3.2HG0165900	259.077	1.32989	0.0270445	Late embryogenesis abundant protein
HORVU.MOREX.r3.7HG0648350	111.094	1.32876	0.00788626	O-methyltransferase family protein
HORVU.MOREX.r3.5HG0489610	29.0738	1.3278	0.0063069	Cationic amino acid transporter
HORVU.MOREX.r3.2HG0214070	26.7689	1.32586	0.0438728	AT hook motif DNA-binding family protein
HORVU.MOREX.r3.6HG0543560	35.1168	1.32574	0.0449728	High affinity nitrate transporter
HORVU.MOREX.r3.5HG0512510	1159.05	1.31951	0.000118605	Subtilisin-like protease
HORVU.MOREX.r3.2HG0116940	353.423	1.31549	0.00074774	Aspartic proteinase nepenthesin-1
HORVU.MOREX.r3.7HG0663470	8024.38	1.31247	2.25987e-05	WAT1-related protein
HORVU.MOREX.r3.6HG0634090	316.896	1.31086	0.000108215	Protein O-linked-mannose beta-1
HORVU.MOREX.r3.3HG0225880	87.4944	1.30773	0.0201435	Receptor-like kinase
HORVU.MOREX.r3.3HG0219300	571.538	1.3074	0.00157471	G-type lectin S-receptor-like Serine/Threonine-kinase
HORVU.MOREX.r3.6HG0595580	9792.09	1.30472	5.26978e-06	Ammonium transporter
HORVU.MOREX.r3.7HG0644220	6200.37	1.30304	3.31563e-06	Arginine decarboxylase
HORVU.MOREX.r3.1HG0090860	152.477	1.30081	0.000455292	Sulfotransferase
HORVU.MOREX.r3.1HG0092660	253.82	1.29901	0.00219052	Receptor-like protein kinase
HORVU.MOREX.r3.7HG0636540	3784.23	1.29721	9.22965e-06	Pectin lyase-like superfamily protein
HORVU.MOREX.r3.1HG0083320	1258.99	1.29477	2.77373e-07	Threonine synthase
HORVU.MOREX.r3.6HG0614040	75.3477	1.29442	0.00512147	VQ motif family protein
HORVU.MOREX.r3.4HG0400000	40.5973	1.29424	0.0269195	Auxin-induced in root cultures protein 12
HORVU.MOREX.r3.5HG0498960	44.0849	1.2942	0.0327529	Glucan 1
HORVU.MOREX.r3.2HG0138730	170.261	1.29376	0.0010317	Receptor-like protein kinase
HORVU.MOREX.r3.2HG0127990	967.759	1.29258	0.000616679	IgA FC receptor
HORVU.MOREX.r3.3HG0316640	238.631	1.29214	0.0170942	Pentatricopeptide repeat (PPR) superfamily protein
HORVU.MOREX.r3.3HG0278550	77.1977	1.29062	0.0240485	Peroxidase
HORVU.MOREX.r3.5HG0419480	146.233	1.28942	0.0448905	Actin
HORVU.MOREX.r3.7HG0659490	575.303	1.28695	7.74742e-07	Hydroxycinnamoyl-CoA shikimate/quinate hydroxycinnamoyltransferase
HORVU.MOREX.r3.3HG0318840	682.831	1.28676	0.000327584	Endo-1
HORVU.MOREX.r3.1HG0021430	360.889	1.28605	0.000152382	L-gulonolactone oxidase
HORVU.MOREX.r3.6HG0629120	126.547	1.28601	0.0457079	transmembrane protein
HORVU.MOREX.r3.4HG0418930	109.501	1.28426	0.00859207	Germin-like protein
HORVU.MOREX.r3.7HG0672260	25.5672	1.28409	0.0403621	Telomerase reverse transcriptase
HORVU.MOREX.r3.4HG0408250	276.734	1.284	0.0266791	Benzyl alcohol O-benzoyltransferase
HORVU.MOREX.r3.7HG0738500	838.041	1.28364	0.00101635	Cortical cell-delineating protein
HORVU.MOREX.r3.5HG0496740	184.906	1.2831	0.0135026	Agmatine coumaroyltransferase-2
HORVU.MOREX.r3.7HG0706600	262.657	1.28258	1.14277e-06	Pectin methylesterase inhibitor
HORVU.MOREX.r3.7HG0726700	735.729	1.2823	0.000324865	Leucine-rich repeat protein kinase family protein
HORVU.MOREX.r3.1HG0027950	23.7978	1.28184	0.0174244	Glycosyltransferase
HORVU.MOREX.r3.1HG0092410	755.14	1.27999	0.000143968	Carboxypeptidase
HORVU.MOREX.r3.2HG0207720	281.275	1.27836	0.00032045	Flavin-containing monooxygenase
HORVU.MOREX.r3.3HG0240310	284.445	1.27826	0.000724558	DUF2921 family protein
HORVU.MOREX.r3.1HG0051710	117.887	1.27776	0.00204237	Subtilisin-like protease
HORVU.MOREX.r3.4HG0397690	215.557	1.27454	0.00160461	Beta-xylosidase
HORVU.MOREX.r3.5HG0508680	109.113	1.27289	0.0061444	Eukaryotic aspartyl protease family protein
HORVU.MOREX.r3.1HG0064080	968.88	1.27246	4.19146e-05	Peptide-N4-(N-acetyl-beta-glucosaminyl)asparagine amidase A
HORVU.MOREX.r3.6HG0554070	50.6178	1.27064	0.00504356	HECT-like ubiquitin-conjugating enzyme (E2)-binding protein
HORVU.MOREX.r3.2HG0204590	128.645	1.26983	0.00145876	Receptor protein kinase
HORVU.MOREX.r3.7HG0671590	347.287	1.26798	8.46839e-05	Subtilisin-like protease
HORVU.MOREX.r3.2HG0211230	25.6694	1.26775	0.0154738	Pentatricopeptide repeat-containing protein
HORVU.MOREX.r3.5HG0467840	501.266	1.26621	0.000428715	Receptor protein kinase-like protein
HORVU.MOREX.r3.7HG0704810	7629.9	1.26423	2.77373e-07	L-gulonolactone oxidase
HORVU.MOREX.r3.4HG0415130	475.389	1.26315	0.000405743	rRNA N-glycosidase
HORVU.MOREX.r3.1HG0021400	40.1549	1.26277	0.0421249	Glutaredoxin
HORVU.MOREX.r3.3HG0290980	29.2528	1.26224	0.0417054	F-box family protein
HORVU.MOREX.r3.3HG0326770	1504.1	1.26116	0.002744	Late embryogenesis abundant protein
HORVU.MOREX.r3.3HG0236150	47.4551	1.26062	0.0153163	Pentatricopeptide repeat-containing protein
HORVU.MOREX.r3.5HG0477590	304.508	1.26047	0.000379472	RING finger protein
HORVU.MOREX.r3.2HG0195450	114.719	1.26042	0.0013935	Receptor-like kinase
HORVU.MOREX.r3.7HG0738510	756.076	1.26027	0.00214869	Cortical cell-delineating protein
HORVU.MOREX.r3.4HG0410750	1603.1	1.26023	0.000654723	Fasciclin-like arabinogalactan protein
HORVU.MOREX.r3.2HG0128030	537.963	1.25627	0.000286183	IgA FC receptor
HORVU.MOREX.r3.3HG0303310	597.897	1.25521	0.00119834	ABC transporter G family member
HORVU.MOREX.r3.2HG0181050	234.199	1.25199	0.00267783	Serine/threonine-protein kinase
HORVU.MOREX.r3.4HG0405650	8284.69	1.25155	0.0044213	Ethylene-responsive transcription factor
HORVU.MOREX.r3.2HG0214850	1114.65	1.25111	1.02278e-05	Vacuolar iron transporter-like protein
HORVU.MOREX.r3.5HG0497540	83.4952	1.25034	0.0170523	CRT-binding factor
HORVU.MOREX.r3.4HG0345560	135.77	1.25015	0.0157772	Dirigent protein
HORVU.MOREX.r3.5HG0528540	852.341	1.24804	9.08894e-06	Epoxide hydrolase 2
HORVU.MOREX.r3.2HG0216680	412.276	1.2472	0.000294709	1-deoxy-D-xylulose 5-phosphate synthase
HORVU.MOREX.r3.2HG0145150	856.436	1.24663	7.04551e-07	Receptor-like kinase
HORVU.MOREX.r3.7HG0659450	77.6266	1.24302	0.0267177	Hydroxycinnamoyl-CoA shikimate/quinate hydroxycinnamoyltransferase
HORVU.MOREX.r3.4HG0414490	16173.5	1.24228	0.000229784	Silicon transporter
HORVU.MOREX.r3.1HG0050140	258.371	1.23606	0.0107509	Plant invertase/pectin methylesterase inhibitor superfamily protein
HORVU.MOREX.r3.1HG0058340	244.471	1.23585	0.000325281	Metalloendoproteinase 1
HORVU.MOREX.r3.2HG0215280	5261.56	1.23486	1.65588e-06	Peroxidase
HORVU.MOREX.r3.1HG0082570	1532.75	1.2341	1.65588e-06	Glycosyltransferase
HORVU.MOREX.r3.7HG0687380	1355.9	1.2333	1.7968e-06	alpha/beta-Hydrolases superfamily protein
HORVU.MOREX.r3.1HG0070250	682.913	1.2331	0.00624776	Peroxidase
HORVU.MOREX.r3.7HG0718890	162.078	1.23098	0.000371377	FAD-binding Berberine family protein
HORVU.MOREX.r3.1HG0054020	2337.29	1.22435	2.80234e-05	S-adenosyl-L-methionine-dependent methyltransferases superfamily protein
HORVU.MOREX.r3.3HG0295530	94.8361	1.22404	0.00145635	UDP-glycosyltransferase
HORVU.MOREX.r3.5HG0497220	428.827	1.21521	0.00577222	Serine carboxypeptidase
HORVU.MOREX.r3.6HG0618100	170.132	1.21483	1.38536e-05	Protein trichome birefringence
HORVU.MOREX.r3.2HG0183930	911.248	1.21279	1.94121e-07	Lectin receptor kinase
HORVU.MOREX.r3.3HG0313050	29.9404	1.21136	0.046038	Serine/threonine-protein phosphatase 7 long form
HORVU.MOREX.r3.5HG0473080	35.8128	1.20919	0.0253379	Transmembrane protein
HORVU.MOREX.r3.1HG0090410	45.3366	1.20783	0.00798623	Protein ROOT PRIMORDIUM DEFECTIVE 1
HORVU.MOREX.r3.2HG0192270	1337.46	1.20781	0.00652912	Sodium transporter
HORVU.MOREX.r3.3HG0310270	46.2884	1.20105	0.016839	F-box family protein
HORVU.MOREX.r3.3HG0323380	148.938	1.20029	0.00456894	Protein DETOXIFICATION
HORVU.MOREX.r3.5HG0531070	496.32	1.19857	0.000286183	Protein DETOXIFICATION
HORVU.MOREX.r3.6HG0631490	146.32	1.19731	0.00194732	Zinc finger family protein
HORVU.MOREX.r3.4HG0407290	240.11	1.19722	0.000435762	Xyloglucan galactosyltransferase KATAMARI1
HORVU.MOREX.r3.6HG0616470	1310.56	1.19493	0.000440427	Alpha/beta-Hydrolases superfamily protein
HORVU.MOREX.r3.5HG0486560	31.4818	1.1948	0.0131892	Galactoside 2-alpha-L-fucosyltransferase
HORVU.MOREX.r3.4HG0410210	301.563	1.19408	1.82529e-06	Protein O-linked-mannose beta-1
HORVU.MOREX.r3.1HG0067270	197.724	1.19042	7.4577e-06	H/ACA ribonucleoprotein complex non-core subunit NAF1
HORVU.MOREX.r3.6HG0609520	10112.6	1.19001	3.13631e-06	Fatty acid desaturase
HORVU.MOREX.r3.7HG0642150	60.4607	1.18931	0.0112202	Dynamin-3
HORVU.MOREX.r3.6HG0561600	160.273	1.18752	3.37258e-06	Receptor kinase
HORVU.MOREX.r3.3HG0224820	149.751	1.18686	0.0183683	Basic 7S globulin 2
HORVU.MOREX.r3.4HG0403000	186.029	1.18616	0.00128953	Amine oxidase
HORVU.MOREX.r3.7HG0712740	55.2313	1.18496	0.00914789	Leucine-rich repeat receptor-like protein kinase
HORVU.MOREX.r3.2HG0192880	2679.78	1.18413	0.0011821	Late embryogenesis abundant protein
HORVU.MOREX.r3.3HG0316120	108.833	1.18411	0.00920145	Basic 7S globulin 2
HORVU.MOREX.r3.1HG0056950	160.515	1.18365	7.74742e-07	Maturase
HORVU.MOREX.r3.6HG0633560	196.94	1.18111	3.09331e-05	Receptor-like kinase
HORVU.MOREX.r3.3HG0313580	62.4381	1.1792	0.0116818	Laccase
HORVU.MOREX.r3.4HG0380480	147.986	1.17761	0.00322203	Receptor protein kinase
HORVU.MOREX.r3.1HG0003630	36.0735	1.17729	0.0260306	transmembrane protein
HORVU.MOREX.r3.1HG0004110	141.364	1.17624	0.00258866	DUF868 family protein
HORVU.MOREX.r3.4HG0342080	1099.49	1.17577	7.15136e-05	Adenine/guanine permease
HORVU.MOREX.r3.3HG0222390	851.603	1.17544	0.0079549	Trypsin inhibitor
HORVU.MOREX.r3.5HG0497070	66.3864	1.16908	0.0135026	pyridoxin (pyrodoxamine) 5'-phosphate oxidase
HORVU.MOREX.r3.7HG0725070	2186.56	1.16891	8.52957e-08	Eukaryotic aspartyl protease family protein
HORVU.MOREX.r3.4HG0333700	362.292	1.1673	0.0105578	Zinc transporter
HORVU.MOREX.r3.1HG0064610	326.536	1.16675	0.000135925	membrane-associated kinase regulator
HORVU.MOREX.r3.7HG0703190	53.2793	1.16629	0.0173731	Glycosyltransferase
HORVU.MOREX.r3.4HG0352300	399.405	1.16051	0.0211352	Non-specific serine/threonine protein kinase
HORVU.MOREX.r3.1HG0059470	10008	1.1597	0.00180856	'putative beta-1
HORVU.MOREX.r3.6HG0620540	412.945	1.15872	0.00111593	Subtilisin-like protease
HORVU.MOREX.r3.3HG0297680	71.1625	1.15752	0.0417252	Ring finger protein
HORVU.MOREX.r3.4HG0352930	35.5971	1.15707	0.0315985	Ethylene-responsive transcription factor
HORVU.MOREX.r3.1HG0041630	1287.22	1.15623	0.000108729	Peptide transporter
HORVU.MOREX.r3.6HG0618650	221.09	1.15548	0.00634253	1-aminocyclopropane-1-carboxylate oxidase
HORVU.MOREX.r3.1HG0075730	636.401	1.15369	0.0030303	Subtilisin-like protease
HORVU.MOREX.r3.5HG0517520	253.233	1.15361	9.3501e-05	Purine permease-like protein
HORVU.MOREX.r3.6HG0617710	33.1695	1.15298	0.030217	Galactoside 2-alpha-L-fucosyltransferase
HORVU.MOREX.r3.5HG0480630	51.5295	1.15149	0.0107509	Erect panicle 2 protein
HORVU.MOREX.r3.1HG0051220	205.719	1.15149	0.00998879	alpha-adaptin
HORVU.MOREX.r3.5HG0532390	32.8399	1.15138	0.0223091	transmembrane protein
HORVU.MOREX.r3.2HG0112640	795.845	1.15004	0.0314826	Peroxidase
HORVU.MOREX.r3.1HG0076330	65.6893	1.14971	0.00902109	transmembrane protein
HORVU.MOREX.r3.4HG0416670	41.3036	1.14968	0.0235552	ATPase
HORVU.MOREX.r3.5HG0498890	26.2642	1.14906	0.0481172	Pentatricopeptide repeat-containing protein
HORVU.MOREX.r3.1HG0092670	84.1863	1.14696	0.008187	Receptor-like protein kinase
HORVU.MOREX.r3.2HG0215310	1405.02	1.1446	8.50237e-05	Peroxidase
HORVU.MOREX.r3.2HG0105830	178.55	1.14088	0.000213921	F5O11.10 isoform 1
HORVU.MOREX.r3.2HG0158160	33.2686	1.13942	0.0367292	myosin-M heavy protein
HORVU.MOREX.r3.3HG0235070	307.912	1.13906	6.98301e-05	Receptor kinase
HORVU.MOREX.r3.2HG0139220	62.8814	1.13717	0.00376784	Aspartic proteinase nepenthesin-1
HORVU.MOREX.r3.5HG0487000	454.305	1.13709	0.000335771	Alpha/beta-Hydrolases superfamily protein
HORVU.MOREX.r3.1HG0078800	928.236	1.13594	0.000765797	Chitinase
HORVU.MOREX.r3.7HG0721470	151.673	1.13508	0.024956	Peroxidase
HORVU.MOREX.r3.6HG0566720	70.4637	1.13493	0.0157772	serine/arginine repetitive matrix-like protein
HORVU.MOREX.r3.7HG0725310	411.65	1.13394	0.000792261	Plant invertase/pectin methylesterase inhibitor superfamily protein
HORVU.MOREX.r3.4HG0395960	390.087	1.13292	9.5803e-05	3-ketoacyl-CoA synthase
HORVU.MOREX.r3.5HG0518570	106.613	1.13124	1.5133e-05	Pentatricopeptide repeat-containing protein
HORVU.MOREX.r3.4HG0401500	3510.17	1.13101	6.93957e-08	Phosphoserine aminotransferase
HORVU.MOREX.r3.5HG0536200	1310.2	1.13006	6.34405e-05	Xyloglucan endotransglucosylase/hydrolase
HORVU.MOREX.r3.6HG0548400	52.2496	1.12898	0.0307176	Receptor-like protein kinase
HORVU.MOREX.r3.2HG0194630	31.7171	1.12854	0.0428445	Polyphenol oxidase
HORVU.MOREX.r3.3HG0315590	2081.75	1.12618	0.00483176	L-gulonolactone oxidase
HORVU.MOREX.r3.4HG0384440	343.129	1.12615	0.000872859	Importin subunit beta-1
HORVU.MOREX.r3.5HG0530780	37.1595	1.12612	0.0328911	Serine/threonine-protein kinase
HORVU.MOREX.r3.1HG0092650	146.007	1.12583	0.00429173	Glucan endo-1
HORVU.MOREX.r3.7HG0639820	240.107	1.12331	0.00661447	SHR5-receptor-like kinase
HORVU.MOREX.r3.3HG0287800	681.384	1.12206	4.90962e-06	6-phosphogluconate dehydrogenase family protein
HORVU.MOREX.r3.3HG0304950	132.279	1.12169	0.0340765	DELLA protein
HORVU.MOREX.r3.2HG0183940	537.971	1.12009	4.0679e-07	Lectin receptor kinase
HORVU.MOREX.r3.2HG0168570	1222.25	1.11858	0.000174841	Subtilisin-like protease
HORVU.MOREX.r3.5HG0471560	2410.89	1.11661	0.000124262	Receptor kinase
HORVU.MOREX.r3.1HG0086010	552.67	1.1161	9.15082e-07	TSA: Wollemia nobilis Ref_Wollemi_Transcript_14910_3291 transcribed RNA sequence
HORVU.MOREX.r3.5HG0501500	231.885	1.11585	0.0160027	Glucan endo-1
HORVU.MOREX.r3.3HG0239020	164.018	1.11513	0.000269849	Leucine-rich repeat protein kinase family protein
HORVU.MOREX.r3.2HG0201850	211.624	1.11299	0.00056431	Transmembrane 9 superfamily member
HORVU.MOREX.r3.4HG0393860	1634.51	1.11221	0.0174244	Peroxidase
HORVU.MOREX.r3.4HG0383950	39.561	1.11021	0.00820811	Glucan endo-1
HORVU.MOREX.r3.7HG0639200	73.9558	1.10976	0.00537253	NBS-LRR disease resistance protein
HORVU.MOREX.r3.7HG0738440	280.153	1.10963	0.0125902	Cortical cell-delineating protein
HORVU.MOREX.r3.3HG0303830	118.978	1.10955	0.00343306	Ammonium transporter
HORVU.MOREX.r3.2HG0143770	58.2004	1.10815	0.0380987	Phosphate-responsive 1 family protein
HORVU.MOREX.r3.4HG0406390	519.051	1.10716	0.00203218	Purine permease-like protein
HORVU.MOREX.r3.1HG0040400	188.342	1.10533	0.00382199	Xyloglucan galactosyltransferase KATAMARI1-like protein
HORVU.MOREX.r3.3HG0297580	458.898	1.10402	0.000320964	Receptor-like protein kinase
HORVU.MOREX.r3.1HG0003300	960.883	1.10356	0.0013751	Late embryogenesis abundant protein
HORVU.MOREX.r3.2HG0173190	1026.18	1.10102	7.06962e-05	ABC transporter ATP-binding protein
HORVU.MOREX.r3.4HG0379080	84.7212	1.09831	0.025895	Acid phosphatase 1
HORVU.MOREX.r3.2HG0105350	380.448	1.09805	1.45278e-05	Pentatricopeptide repeat-containing protein
HORVU.MOREX.r3.4HG0395840	133.424	1.09669	0.00537253	Serine/threonine-protein kinase
HORVU.MOREX.r3.1HG0085270	62.8387	1.09552	0.0421249	transmembrane protein
HORVU.MOREX.r3.3HG0300110	373.343	1.09389	0.00121754	Acidic endochitinase
HORVU.MOREX.r3.1HG0075360	122.537	1.0925	3.63478e-05	Deoxycytidine kinase
HORVU.MOREX.r3.1HG0092570	396.965	1.09246	0.0116407	Glucan endo-1
HORVU.MOREX.r3.2HG0186650	1410.59	1.08783	7.42309e-05	Non-specific serine/threonine protein kinase
HORVU.MOREX.r3.6HG0560520	187.31	1.08781	0.00965755	Ring finger protein
HORVU.MOREX.r3.1HG0073420	491.021	1.08636	0.000374303	Fasciclin-like arabinogalactan protein
HORVU.MOREX.r3.5HG0427840	46.2425	1.08325	0.0170577	Protein kinase
HORVU.MOREX.r3.1HG0006410	50.3208	1.08307	0.0271415	Protein kinase family protein
HORVU.MOREX.r3.1HG0063330	402.887	1.08239	0.000286183	Eukaryotic aspartyl protease family protein
HORVU.MOREX.r3.7HG0738480	57.1059	1.08197	0.0238888	Cortical cell-delineating protein
HORVU.MOREX.r3.2HG0100820	833.135	1.08173	0.000286183	Embryogenesis transmembrane protein-like
HORVU.MOREX.r3.1HG0020210	89.1349	1.08065	0.00229972	CRS1/YhbY (CRM) domain protein
HORVU.MOREX.r3.7HG0679350	207.01	1.08027	0.00157406	Leucine-rich repeat receptor-like protein kinase family
HORVU.MOREX.r3.3HG0306700	324.662	1.07998	4.0679e-07	Dof zinc finger protein
HORVU.MOREX.r3.1HG0023710	40.5493	1.07933	0.0201029	F-box domain containing protein-like
HORVU.MOREX.r3.5HG0525040	206.896	1.07793	0.00250049	EA1-like protein 1
HORVU.MOREX.r3.5HG0481700	218.696	1.07653	0.016953	Myb transcription factor
HORVU.MOREX.r3.5HG0476220	82.4399	1.07633	0.0101006	Major facilitator superfamily transporter
HORVU.MOREX.r3.3HG0239600	753.098	1.07534	0.0165653	LOW protein: M-phase inducer phosphatase-like protein
HORVU.MOREX.r3.7HG0677200	91.8459	1.07432	0.0399246	Ubiquinone/menaquinone biosynthesis C-methyltransferase UbiE
HORVU.MOREX.r3.6HG0547280	475.015	1.0724	0.000349763	Peroxidase
HORVU.MOREX.r3.2HG0183670	60.7839	1.07206	0.0238062	ethylene-responsive transcription factor
HORVU.MOREX.r3.2HG0172870	232.327	1.07189	0.0143912	Receptor-like kinase
HORVU.MOREX.r3.6HG0622300	970.184	1.07189	7.83131e-05	Pathogenesis-related protein 1
HORVU.MOREX.r3.2HG0158810	35.9229	1.07116	0.0215817	Chaperone protein ClpB
HORVU.MOREX.r3.5HG0535920	3140.26	1.06908	0.00517573	AIG2-like (Avirulence induced gene) family protein
HORVU.MOREX.r3.7HG0644820	52.4656	1.06878	0.0402365	Thionin
HORVU.MOREX.r3.2HG0103790	123.792	1.06749	0.00945622	3'-N-debenzoyl-2'-deoxytaxol N-benzoyltransferase
HORVU.MOREX.r3.2HG0178880	167.572	1.06739	0.00364739	Ribosomal protein
HORVU.MOREX.r3.3HG0316220	304.779	1.06474	0.0170166	Basic 7S globulin 2
HORVU.MOREX.r3.2HG0183640	103.808	1.06358	0.00341218	P-loop containing nucleoside triphosphate hydrolases superfamily protein
HORVU.MOREX.r3.3HG0248870	249.58	1.0635	0.00526902	Abscisic acid receptor
HORVU.MOREX.r3.2HG0128040	578.024	1.06265	0.00178932	IgA FC receptor
HORVU.MOREX.r3.1HG0010640	522.856	1.06247	0.00681479	Bidirectional sugar transporter SWEET
HORVU.MOREX.r3.6HG0603010	3882.14	1.06183	0.00508409	Amino acid transporter
HORVU.MOREX.r3.6HG0551380	589.707	1.06136	0.000399993	L-gulonolactone oxidase
HORVU.MOREX.r3.7HG0661630	63.0418	1.06134	0.0292277	Lectin receptor kinase
HORVU.MOREX.r3.6HG0559400	178.18	1.05905	0.000160949	Exocyst complex component EXO70A1
HORVU.MOREX.r3.5HG0499460	263.25	1.05876	0.0298738	Root cap/late embryogenesis-like protein
HORVU.MOREX.r3.6HG0600480	272.515	1.05849	0.0308585	Beta xylosidase
HORVU.MOREX.r3.6HG0621930	62.4012	1.05595	0.0376281	Hexosyltransferase
HORVU.MOREX.r3.5HG0516270	202.895	1.05549	0.0106383	Cysteine-rich receptor-kinase-like protein
HORVU.MOREX.r3.3HG0276460	270.56	1.05438	0.000144362	Glycogen synthase
HORVU.MOREX.r3.4HG0406400	150.323	1.05412	0.00846136	Purine permease-like protein
HORVU.MOREX.r3.2HG0097810	123.916	1.05168	0.0293646	Pectate lyase
HORVU.MOREX.r3.1HG0018820	106.28	1.0509	0.0168186	Benzyl alcohol O-benzoyltransferase
HORVU.MOREX.r3.7HG0738530	1438.27	1.04881	0.00273602	Cortical cell-delineating protein
HORVU.MOREX.r3.2HG0190670	257.006	1.04795	0.00496952	choice-of-anchor C domain protein
HORVU.MOREX.r3.5HG0428280	622.683	1.04743	0.000134206	Peroxidase
HORVU.MOREX.r3.1HG0046210	174.322	1.04731	0.00131709	Receptor kinase
HORVU.MOREX.r3.7HG0709970	7586.56	1.04696	0.00368831	Phosphoenolpyruvate carboxylase
HORVU.MOREX.r3.4HG0415420	724.268	1.04647	0.00572597	Tubulin beta chain
HORVU.MOREX.r3.7HG0674560	908.143	1.04642	0.0202099	Eukaryotic aspartyl protease family protein
HORVU.MOREX.r3.2HG0128010	131.008	1.04601	0.0260672	IgA FC receptor
HORVU.MOREX.r3.7HG0659610	71.0227	1.04589	0.0429862	Receptor kinase-like protein
HORVU.MOREX.r3.1HG0092480	79.6021	1.04544	0.000640817	Glycosyltransferase
HORVU.MOREX.r3.4HG0414970	308.75	1.04535	0.000178712	3'-N-debenzoyl-2'-deoxytaxol N-benzoyltransferase
HORVU.MOREX.r3.1HG0072760	179.26	1.04458	0.00358305	Serpin family protein
HORVU.MOREX.r3.1HG0074300	162.344	1.04412	0.00304016	HXXXD-type acyl-transferase family protein
HORVU.MOREX.r3.1HG0026830	364.144	1.04361	0.00590988	Leucine-rich repeat receptor-like protein kinase family
HORVU.MOREX.r3.2HG0176970	142.11	1.04279	0.00203218	Leucine-rich repeat receptor-like protein kinase
HORVU.MOREX.r3.3HG0237460	343.718	1.04239	0.0136966	FAD-binding Berberine family protein
HORVU.MOREX.r3.7HG0740170	61.9922	1.04207	0.021679	Glycine-rich family protein
HORVU.MOREX.r3.5HG0508730	154.734	1.04115	0.00625127	F-box family protein
HORVU.MOREX.r3.1HG0019170	146.491	1.0403	0.000750618	Replication protein A 70 kDa DNA-binding subunit
HORVU.MOREX.r3.5HG0533630	409.193	1.04028	0.00242893	Expansin
HORVU.MOREX.r3.3HG0245120	2735.73	1.03929	0.0172121	Cysteine protease
HORVU.MOREX.r3.1HG0053660	250.148	1.03861	0.000770056	S-adenosyl-L-methionine-dependent methyltransferase
HORVU.MOREX.r3.3HG0224850	4459.55	1.03806	0.00539079	Basic 7S globulin 2
HORVU.MOREX.r3.2HG0191320	31.7356	1.03746	0.0319861	Glucan endo-1
HORVU.MOREX.r3.3HG0245320	139.556	1.03645	0.00239338	GDSL esterase/lipase
HORVU.MOREX.r3.6HG0555500	201.641	1.03641	0.0162757	Subtilisin-like protease
HORVU.MOREX.r3.3HG0320600	616.888	1.03623	3.72517e-06	RNA-dependent RNA polymerase
HORVU.MOREX.r3.6HG0627600	342.883	1.03592	0.000340846	Protein kinase family protein
HORVU.MOREX.r3.3HG0246970	1808.38	1.03568	2.72151e-07	Indole-3-acetic acid-amido synthetase GH3.3
HORVU.MOREX.r3.1HG0080690	180.553	1.0336	0.0375052	Endoglucanase
HORVU.MOREX.r3.3HG0298790	249.897	1.03203	3.34413e-05	Amidophosphoribosyltransferase
HORVU.MOREX.r3.2HG0198110	29.3322	1.03181	0.0490947	NBS-LRR disease resistance protein-like protein
HORVU.MOREX.r3.4HG0342480	1591.64	1.03157	4.74371e-05	Subtilisin-like protease
HORVU.MOREX.r3.2HG0119760	364.557	1.03095	0.00966908	GDSL esterase/lipase
HORVU.MOREX.r3.5HG0440170	220.706	1.02763	0.00201856	ATP-dependent zinc metalloprotease FtsH
HORVU.MOREX.r3.3HG0222380	5882.19	1.02591	0.000700175	Trypsin inhibitor
HORVU.MOREX.r3.3HG0310750	211.178	1.02583	0.0115122	Serine/arginine repetitive matrix protein 2
HORVU.MOREX.r3.4HG0409360	289.441	1.02514	0.00145564	Acetyl-coenzyme A synthetase
HORVU.MOREX.r3.2HG0216780	163.041	1.02483	0.0110777	Receptor-kinase
HORVU.MOREX.r3.6HG0553350	163.951	1.02121	0.000913195	Pentatricopeptide repeat-containing protein
HORVU.MOREX.r3.1HG0075470	129.351	1.02048	0.00797756	Protein NRT1/ PTR FAMILY 5.5
HORVU.MOREX.r3.2HG0212860	441.693	1.0198	8.32998e-06	Leucine-rich repeat receptor-like protein kinase family
HORVU.MOREX.r3.7HG0649340	716.122	1.01833	0.00415619	Kinase family protein
HORVU.MOREX.r3.6HG0634270	152.61	1.01816	0.00275087	Cation/H(+) antiporter
HORVU.MOREX.r3.7HG0738410	8777.49	1.01758	0.00194403	Cortical cell-delineating protein
HORVU.MOREX.r3.7HG0708080	174.714	1.01662	0.0263273	Molybdate transporter 1
HORVU.MOREX.r3.1HG0008140	47.9597	1.01523	0.04242	Glycosyltransferase
HORVU.MOREX.r3.7HG0643670	3264.42	1.01515	0.00512147	Peroxidase
HORVU.MOREX.r3.3HG0255220	416.528	1.01435	4.80889e-05	Geranylgeranyl reductase
HORVU.MOREX.r3.6HG0596580	88235.1	1.01431	0.000533104	Phenylalanine ammonia-lyase
HORVU.MOREX.r3.3HG0326740	1006.09	1.01327	0.0364767	Late embryogenesis abundant protein
HORVU.MOREX.r3.5HG0420120	4307.11	1.01315	0.0258033	ATP-dependent zinc metalloprotease FtsH
HORVU.MOREX.r3.5HG0492510	445.444	1.01263	0.0257882	N-methyl-L-tryptophan oxidase
HORVU.MOREX.r3.6HG0552250	150.912	1.01096	0.000457469	Heat shock protein
HORVU.MOREX.r3.3HG0233780	1589.61	1.01004	1.71297e-05	Receptor protein kinase
HORVU.MOREX.r3.4HG0416210	193.623	1.0091	3.80829e-05	Phosphatidylserine decarboxylase proenzyme 1
HORVU.MOREX.r3.6HG0613330	53.508	1.00739	0.0382915	Chalcone synthase
HORVU.MOREX.r3.2HG0157160	141.876	1.00668	0.00108059	Receptor kinase
HORVU.MOREX.r3.6HG0539020	85.6238	1.00665	0.0484435	Proteinase inhibitor type-2
HORVU.MOREX.r3.2HG0214790	44.094	1.00621	0.0202475	Pentatricopeptide repeat-containing family protein
HORVU.MOREX.r3.5HG0489130	1186.92	1.00596	0.00031338	Receptor protein kinase
HORVU.MOREX.r3.3HG0269760	293.163	1.00556	2.21978e-06	Pentatricopeptide repeat-containing protein
HORVU.MOREX.r3.7HG0645710	448.751	1.00549	0.000440427	Phosphate-responsive 1 family protein
HORVU.MOREX.r3.3HG0327830	148.777	1.00461	0.00141932	Pentatricopeptide repeat-containing protein
HORVU.MOREX.r3.7HG0655280	53.5595	1.00363	0.029639	Galactoside 2-alpha-L-fucosyltransferase
HORVU.MOREX.r3.7HG0679840	163.707	1.00302	0.0266535	Lipoxygenase
HORVU.MOREX.r3.7HG0747280	591.256	1.00257	3.51672e-05	WD40 repeat-like protein
HORVU.MOREX.r3.6HG0620440	1320.37	1.00256	0.0150626	Subtilisin-like protease
HORVU.MOREX.r3.1HG0051770	1273.3	1.00088	0.008187	Glutathione S-transferase
HORVU.MOREX.r3.5HG0499660	442.261	1.00068	0.0366551	Collagen
HORVU.MOREX.r3.7HG0731750	862.731	-1.00027	0.00386855	Auxin response factor
HORVU.MOREX.r3.1HG0055700	154.184	-1.00353	0.0288924	U-box domain-containing family protein
HORVU.MOREX.r3.3HG0298370	67.0251	-1.00387	0.016463	Beta-galactosidase
HORVU.MOREX.r3.2HG0107690	293.881	-1.00557	0.0130247	Protein kinase-like protein
HORVU.MOREX.r3.3HG0282710	25.9275	-1.00865	0.0362565	Protein CNPPD1
HORVU.MOREX.r3.5HG0424720	1076.43	-1.00965	0.00257178	DNA polymerase II large subunit
HORVU.MOREX.r3.3HG0282170	1072.44	-1.01103	0.00133043	Methyltransferase
HORVU.MOREX.r3.1HG0060240	149.003	-1.01187	0.0133871	Thiamin pyrophosphokinase 1
HORVU.MOREX.r3.1HG0043590	285.043	-1.01194	0.000140534	Mitochondrial import inner membrane translocase subunit tim16
HORVU.MOREX.r3.7HG0723990	81.1368	-1.01592	0.00799425	Bifunctional inhibitor/lipid-transfer protein/seed storage 2S albumin superfamily protein
HORVU.MOREX.r3.3HG0274690	140.505	-1.01621	0.0132968	Ulp1 protease family
HORVU.MOREX.r3.1HG0087430	787.316	-1.01879	1.94121e-07	Chaperone protein dnaJ
HORVU.MOREX.r3.4HG0357930	61.1991	-1.021	0.0458653	Scarecrow transcription factor family protein
HORVU.MOREX.r3.2HG0155540	663.404	-1.0242	0.00113465	Two-component response regulator
HORVU.MOREX.r3.1HG0072890	243.008	-1.02435	0.0419576	Nuclear transcription factor Y subunit B
HORVU.MOREX.r3.2HG0197370	34.8715	-1.0293	0.0458112	Pathogenesis-related (PR)-10-related norcoclaurine synthase-like protein
HORVU.MOREX.r3.1HG0059680	244.606	-1.03101	0.0440358	Eukaryotic peptide chain release factor subunit 1-1
HORVU.MOREX.r3.7HG0719510	55.5137	-1.03506	0.0080326	translation initiation factor 3 subunit I
HORVU.MOREX.r3.4HG0340090	203.424	-1.03521	0.00152331	GATA transcription factor
HORVU.MOREX.r3.4HG0369610	801.08	-1.03533	0.000841209	CLK4-associating serine/arginine rich
HORVU.MOREX.r3.6HG0628660	2268.69	-1.03536	0.00089902	PPPDE thiol peptidase family protein
HORVU.MOREX.r3.6HG0620340	196.941	-1.0354	0.00185821	Chalcone isomerase
HORVU.MOREX.r3.7HG0703430	661.1	-1.03692	8.32998e-06	Acid phosphatase/vanadium-dependent haloperoxidase related
HORVU.MOREX.r3.2HG0163750	795.248	-1.03754	0.00168915	Hydroxyproline-rich glycoprotein-like
HORVU.MOREX.r3.5HG0427250	1415.73	-1.03869	0.0288002	glutamate receptor 3.3
HORVU.MOREX.r3.3HG0223170	131.821	-1.03878	0.0330633	NB-ARC domain-containing disease resistance protein
HORVU.MOREX.r3.5HG0517090	5631.53	-1.03912	3.00786e-05	Chaperone protein dnaJ
HORVU.MOREX.r3.3HG0275260	49.9737	-1.04231	0.0499566	Mitogen-activated protein kinase
HORVU.MOREX.r3.3HG0278190	107.205	-1.0461	0.0255924	Lipid phosphate phosphatase-like protein
HORVU.MOREX.r3.4HG0354590	58.4058	-1.0469	0.00693464	Protein DETOXIFICATION
HORVU.MOREX.r3.6HG0550650	131.682	-1.04777	0.0424414	Ubiquitin thioesterase
HORVU.MOREX.r3.6HG0578720	142.254	-1.04845	0.00655577	Sterol 3-beta-glucosyltransferase
HORVU.MOREX.r3.5HG0525180	525.714	-1.04975	0.0130278	LURP-one-like protein
HORVU.MOREX.r3.3HG0282010	84.0738	-1.05008	0.00288892	Sodium-dependent phosphate transporter 2
HORVU.MOREX.r3.5HG0430760	698.162	-1.05023	0.00370821	Kinase
HORVU.MOREX.r3.4HG0403100	466.177	-1.05069	0.00205146	DUF1997 family protein
HORVU.MOREX.r3.6HG0547510	97.5042	-1.05102	0.0129508	Myb family transcription factor APL
HORVU.MOREX.r3.7HG0729840	175.691	-1.05133	0.00881979	Receptor protein kinase-like
HORVU.MOREX.r3.6HG0574290	77.2901	-1.05171	0.0158886	TMV response-related protein
HORVU.MOREX.r3.6HG0558490	74.0428	-1.0522	0.0247764	Genome polyprotein
HORVU.MOREX.r3.3HG0220330	66.8487	-1.05228	0.0133837	NBS-LRR-like resistance protein
HORVU.MOREX.r3.1HG0005620	221.792	-1.05405	0.00321397	Pectin acetylesterase
HORVU.MOREX.r3.4HG0337020	195.462	-1.05491	0.0100641	Protein kinase-like protein
HORVU.MOREX.r3.4HG0349100	80.3749	-1.05533	0.0130657	Glutamyl-tRNA(Gln) amidotransferase subunit A
HORVU.MOREX.r3.5HG0533290	38.7132	-1.05778	0.0338107	Long-chain-fatty-acid CoA ligase
HORVU.MOREX.r3.2HG0218060	63.9084	-1.05883	0.0212861	Duf810-domain-containing protein
HORVU.MOREX.r3.7HG0679220	157.822	-1.05972	0.0288024	Tonoplast dicarboxylate transporter
HORVU.MOREX.r3.3HG0274670	74.6585	-1.0609	0.0143912	B3 domain-containing protein
HORVU.MOREX.r3.6HG0604260	396.076	-1.0611	0.00634147	Myb family transcription factor-like
HORVU.MOREX.r3.5HG0524700	335.533	-1.06158	0.0175301	U-box protein
HORVU.MOREX.r3.1HG0011380	291.381	-1.062	0.00539079	Zinc finger family protein
HORVU.MOREX.r3.5HG0529380	26.8233	-1.06416	0.0434312	Growth-regulating factor
HORVU.MOREX.r3.4HG0345450	348.446	-1.065	0.000593334	ABC1-like kinase
HORVU.MOREX.r3.3HG0248920	66.9942	-1.06611	0.035574	Ras-related small GTP-binding family protein
HORVU.MOREX.r3.1HG0029620	84.4196	-1.06863	0.0218754	Histidine phosphotransfer protein
HORVU.MOREX.r3.5HG0512580	433.396	-1.07008	0.00936421	myosin-binding protein (Protein of unknown function
HORVU.MOREX.r3.7HG0705400	77.7269	-1.0705	0.0465984	Transcription factor jumonji (jmj) family protein / zinc finger (C5HC2 type) family protein
HORVU.MOREX.r3.4HG0384700	323.491	-1.07255	1.45508e-05	Protein phosphatase 2C family protein
HORVU.MOREX.r3.4HG0391190	139.943	-1.07299	0.0158072	Cyclin B1
HORVU.MOREX.r3.1HG0078960	78.651	-1.07964	0.021388	Protein kinase
HORVU.MOREX.r3.5HG0432690	134.828	-1.08025	0.00418908	Enhancer of polycomb-like transcription factor protein
HORVU.MOREX.r3.4HG0337270	152.264	-1.08031	0.0164285	F-box protein
HORVU.MOREX.r3.5HG0509430	693.256	-1.08624	0.00700977	Basic helix-loop-helix (BHLH) family transcription factor
HORVU.MOREX.r3.3HG0235190	79.8026	-1.08734	0.00694476	Protein phosphatase 2C
HORVU.MOREX.r3.6HG0593030	197.435	-1.08765	2.58143e-05	Luc7-like protein
HORVU.MOREX.r3.3HG0267730	1726.06	-1.08851	0.00950841	Protein phosphatase 2C
HORVU.MOREX.r3.7HG0662560	489.579	-1.08988	0.00600987	Chalcone isomerase
HORVU.MOREX.r3.3HG0277400	366.197	-1.0899	0.00836301	AMSH-like ubiquitin thioesterase 1
HORVU.MOREX.r3.4HG0380250	369.58	-1.09196	0.00173777	serine-rich protein-like protein
HORVU.MOREX.r3.5HG0431410	1018.79	-1.09315	0.0184844	Protein kinase-like protein
HORVU.MOREX.r3.2HG0212970	89.8189	-1.09321	0.00595021	Acyl-protein thioesterase 1
HORVU.MOREX.r3.4HG0417030	805.665	-1.09338	0.000828577	LURP-one-like protein
HORVU.MOREX.r3.6HG0580590	883.758	-1.09405	1.65588e-06	Peroxisomal membrane protein PMP22
HORVU.MOREX.r3.5HG0442330	2219.73	-1.09916	0.00157471	MYB transcription factor
HORVU.MOREX.r3.3HG0298180	78.8228	-1.10028	0.0127355	F-box protein-like
HORVU.MOREX.r3.4HG0341480	143.874	-1.10347	0.00383672	B3 domain-containing protein
HORVU.MOREX.r3.3HG0292790	134.932	-1.10411	0.0172594	RNA polymerase-associated RTF1-like protein
HORVU.MOREX.r3.4HG0417250	114.579	-1.1065	0.0125902	Heavy metal transport/detoxification superfamily protein
HORVU.MOREX.r3.1HG0048850	55.1451	-1.10735	0.0181277	Replication protein A DNA-binding subunit
HORVU.MOREX.r3.7HG0659990	96.6028	-1.10852	0.0256033	Glutamate receptor
HORVU.MOREX.r3.4HG0376940	139.548	-1.11051	0.00263518	Myb/SANT-like DNA-binding domain protein
HORVU.MOREX.r3.5HG0448300	109.122	-1.11555	0.0197905	Starch synthase IIIa
HORVU.MOREX.r3.2HG0115250	487.053	-1.1156	0.0101006	Sodium/hydrogen exchanger
HORVU.MOREX.r3.4HG0347050	1541.5	-1.11872	0.0120346	Receptor-like kinase
HORVU.MOREX.r3.6HG0557910	36.9553	-1.12159	0.0263273	Protein AIG2
HORVU.MOREX.r3.5HG0503560	155.802	-1.12485	0.00820447	Serine/threonine-protein kinase
HORVU.MOREX.r3.7HG0747140	73.501	-1.12526	0.0342104	Polyadenylate-binding protein
HORVU.MOREX.r3.7HG0679060	28.5624	-1.1268	0.0439011	Nuclear transport factor 2 family protein
HORVU.MOREX.r3.7HG0724530	415.554	-1.1324	0.00402873	VQ motif family protein
HORVU.MOREX.r3.3HG0231080	360.137	-1.1339	0.00612118	K-stimulated pyrophosphate-energized sodium pump protein
HORVU.MOREX.r3.4HG0334610	2448.51	-1.13494	0.0118663	Integral membrane HPP family protein
HORVU.MOREX.r3.6HG0598740	275.346	-1.1352	0.000144362	Methyltransferase
HORVU.MOREX.r3.5HG0455420	30.553	-1.14143	0.0279836	Fe/S biogenesis protein nfuA
HORVU.MOREX.r3.3HG0250770	265.919	-1.14189	0.0208157	Polynucleotidyl transferase ribonuclease H-like superfamily protein
HORVU.MOREX.r3.5HG0517140	3278.96	-1.14422	0.0122547	Calcium-dependent protein kinase
HORVU.MOREX.r3.7HG0701240	215.338	-1.14981	0.0225479	Receptor-like kinase
HORVU.MOREX.r3.6HG0558630	116.735	-1.15177	0.00230217	Auxin signaling F-box 1
HORVU.MOREX.r3.1HG0090320	285.876	-1.15292	0.0135026	G-box binding factor
HORVU.MOREX.r3.3HG0323030	68.3368	-1.15335	0.00377381	Signal recognition particle protein
HORVU.MOREX.r3.5HG0433990	395.73	-1.15847	0.00152492	Aminotransferase
HORVU.MOREX.r3.6HG0548330	171.932	-1.15977	0.00650093	Receptor-like protein kinase
HORVU.MOREX.r3.3HG0273810	7870.22	-1.16041	0.0205677	Siroheme synthase
HORVU.MOREX.r3.7HG0690610	221.767	-1.16308	0.0309446	Myb/SANT-like DNA-binding domain protein
HORVU.MOREX.r3.5HG0478690	84.7116	-1.16427	0.0308103	Sugar transporter
HORVU.MOREX.r3.3HG0256220	349.386	-1.16485	0.0498496	Dihydrofolate reductase
HORVU.MOREX.r3.4HG0349640	779.435	-1.16523	0.000100672	rRNA N-glycosidase
HORVU.MOREX.r3.3HG0241760	571.861	-1.16703	0.00144919	DUF4050 family protein
HORVU.MOREX.r3.6HG0591210	3065.28	-1.17151	0.000840815	Protein kinase
HORVU.MOREX.r3.1HG0040640	540.48	-1.17196	0.00231303	Cysteine--tRNA ligase
HORVU.MOREX.r3.5HG0487770	61.2782	-1.17308	0.0141685	GRAM-containing/ABA-responsive protein
HORVU.MOREX.r3.2HG0107790	38.1626	-1.1738	0.00412057	UvrABC system protein C
HORVU.MOREX.r3.5HG0494900	382.211	-1.17461	0.000374303	Esterase/lipase/thioesterase family protein
HORVU.MOREX.r3.3HG0275950	65.6819	-1.17638	0.00343228	WD repeat-containing protein 43
HORVU.MOREX.r3.2HG0213170	132.142	-1.17685	0.00477299	Ubiquinol oxidase
HORVU.MOREX.r3.2HG0163390	668.877	-1.17742	0.000704438	Fatty acid oxidation complex subunit alpha
HORVU.MOREX.r3.7HG0649540	138.601	-1.17888	0.000549591	Early nodulin 93
HORVU.MOREX.r3.3HG0268430	46.3514	-1.17991	0.0125902	Cytokinin riboside 5'-monophosphate phosphoribohydrolase
HORVU.MOREX.r3.4HG0410930	860.431	-1.18022	0.0116154	Non-specific serine/threonine protein kinase
HORVU.MOREX.r3.6HG0555250	530.544	-1.18191	0.00496952	Esterase/lipase/thioesterase-like protein
HORVU.MOREX.r3.6HG0602560	316.667	-1.18206	0.00607965	Hippocampus abundant transcript 1 protein
HORVU.MOREX.r3.4HG0418400	206.788	-1.1846	0.0172594	RING/U-box superfamily protein
HORVU.MOREX.r3.7HG0663690	528.368	-1.18466	0.0250766	BZIP transcription factor family protein
HORVU.MOREX.r3.1HG0025790	161.965	-1.18556	0.0110929	Aspartate--tRNA ligase
HORVU.MOREX.r3.5HG0537630	57.9228	-1.18829	0.0331055	Myosin
HORVU.MOREX.r3.2HG0151730	51.8761	-1.19239	0.0339976	Acyl carrier protein
HORVU.MOREX.r3.5HG0516290	29.1406	-1.19356	0.0379166	FAD/NAD(P)-binding oxidoreductase family protein
HORVU.MOREX.r3.5HG0497990	914.258	-1.19409	0.000136435	Heat shock transcription factor
HORVU.MOREX.r3.5HG0513870	590.497	-1.19861	0.000209906	Cytosolic purine 5-nucleotidase
HORVU.MOREX.r3.5HG0509810	139.094	-1.19904	0.000209906	Calmodulin
HORVU.MOREX.r3.3HG0268090	66.5146	-1.20104	0.0402323	WRKY transcription factor
HORVU.MOREX.r3.3HG0250940	354.97	-1.20173	0.0254052	Polynucleotidyl transferase ribonuclease H-like superfamily protein
HORVU.MOREX.r3.4HG0384620	172.502	-1.20456	0.00554211	Kinase family protein
HORVU.MOREX.r3.7HG0751030	457.819	-1.20747	0.00622396	Myb transcription factor
HORVU.MOREX.r3.2HG0107680	119.6	-1.20893	0.000319953	Transcription factor
HORVU.MOREX.r3.7HG0715180	65.8573	-1.21159	0.0280453	Cyclin family protein
HORVU.MOREX.r3.5HG0438620	348.45	-1.21475	0.0110929	Two-component response regulator
HORVU.MOREX.r3.7HG0715330	335.788	-1.21501	0.00252264	ATP-binding cassette transporter subfamily A member
HORVU.MOREX.r3.2HG0199690	30.0785	-1.21607	0.048865	Serine/threonine-protein kinase
HORVU.MOREX.r3.5HG0420720	90.4716	-1.21811	0.0308202	Ankyrin repeat protein-like
HORVU.MOREX.r3.5HG0495430	57.5711	-1.21817	0.0121755	Beta-glucosidase
HORVU.MOREX.r3.6HG0572290	193.98	-1.22075	0.00323709	26S protease regulatory subunit
HORVU.MOREX.r3.2HG0111280	665.631	-1.22096	0.0140783	Dof zinc finger protein
HORVU.MOREX.r3.5HG0495250	111.318	-1.22143	0.00309858	Kinase family protein
HORVU.MOREX.r3.1HG0057490	1635.18	-1.22443	3.37357e-05	Kinase family protein
HORVU.MOREX.r3.5HG0504780	98.272	-1.22528	4.67396e-05	Phosphate transporter
HORVU.MOREX.r3.3HG0274700	246.589	-1.22551	0.00362534	Sentrin/sumo-specific protease
HORVU.MOREX.r3.7HG0713020	595.487	-1.22687	0.000625609	Alpha/beta hydrolase
HORVU.MOREX.r3.1HG0057810	106.669	-1.22892	0.00356229	Zinc import ATP-binding protein ZnuC
HORVU.MOREX.r3.2HG0114390	75.9698	-1.23076	0.0111996	Lipase
HORVU.MOREX.r3.7HG0667910	96.5293	-1.233	0.00108506	Ribosomal RNA small subunit methyltransferase G
HORVU.MOREX.r3.4HG0388840	151.942	-1.2357	0.00710235	Avr9/Cf-9 rapidly elicited protein
HORVU.MOREX.r3.7HG0669120	162.886	-1.23638	0.0455193	Potassium channel
HORVU.MOREX.r3.4HG0341300	159.312	-1.23721	0.000222613	DNA-directed RNA polymerase III subunit RPC4
HORVU.MOREX.r3.6HG0601410	1985.78	-1.23846	0.000621722	Trehalose 6-phosphate phosphatase
HORVU.MOREX.r3.2HG0179570	1550.16	-1.23862	0.00161221	Calcium uptake protein 1
HORVU.MOREX.r3.3HG0287630	1320.3	-1.24067	0.00362534	Dual specificity protein phosphatase family protein
HORVU.MOREX.r3.2HG0214800	236.493	-1.24321	0.0152437	Kinase family protein
HORVU.MOREX.r3.4HG0385530	72.0424	-1.2443	0.0342104	Phosphatidylinositol transfer protein
HORVU.MOREX.r3.2HG0121170	998.208	-1.24459	0.00900486	Non-specific serine/threonine protein kinase
HORVU.MOREX.r3.4HG0341490	111.539	-1.2462	0.0125696	Helix-loop-helix DNA-binding domain containing protein
HORVU.MOREX.r3.3HG0248000	790.31	-1.25061	0.00127641	Replication protein A subunit
HORVU.MOREX.r3.6HG0633340	123.629	-1.25127	0.0157792	SWAP (Suppressor-of-White-APricot)/surp domain-containing protein
HORVU.MOREX.r3.7HG0645780	103.532	-1.25175	0.00488506	Avr9/Cf-9 rapidly elicited protein
HORVU.MOREX.r3.3HG0260400	46.2713	-1.25233	0.0359731	tRNA dimethylallyltransferase
HORVU.MOREX.r3.5HG0496930	38.5926	-1.26102	0.0175047	Inositol-tetrakisphosphate 1-kinase 4
HORVU.MOREX.r3.4HG0380120	75.8438	-1.27048	0.0342006	Chaperone protein DnaJ
HORVU.MOREX.r3.7HG0679760	1788.22	-1.27077	0.00763145	Basic helix-loop-helix transcription factor
HORVU.MOREX.r3.1HG0050070	411.152	-1.27206	0.000126859	Response to low sulfur protein
HORVU.MOREX.r3.1HG0082120	172.822	-1.27383	0.000597169	Chaperone DnaJ
HORVU.MOREX.r3.1HG0036330	63.5386	-1.27468	0.0256411	Importin subunit alpha
HORVU.MOREX.r3.3HG0222300	99.0878	-1.27683	0.00640045	Protein kinase
HORVU.MOREX.r3.7HG0656470	485.149	-1.27923	0.008187	CONSTANS-like protein
HORVU.MOREX.r3.5HG0473330	409.958	-1.28644	0.00475153	Pyrrolidone-carboxylate peptidase
HORVU.MOREX.r3.4HG0342730	224.25	-1.28822	0.00626787	replication protein A 1A
HORVU.MOREX.r3.2HG0121950	927.324	-1.28907	1.67664e-07	RNA binding protein
HORVU.MOREX.r3.3HG0300880	179.437	-1.29094	4.9894e-07	Transducin/WD40 repeat protein
HORVU.MOREX.r3.6HG0605940	285.05	-1.29275	0.0170479	Xyloglucan endotransglucosylase/hydrolase
HORVU.MOREX.r3.3HG0221090	485.286	-1.29793	2.70485e-05	Phosphatidylserine synthase 2
HORVU.MOREX.r3.5HG0507280	72.4883	-1.30202	0.00474367	E3 ubiquitin-protein ligase RGLG2
HORVU.MOREX.r3.4HG0341530	44.6499	-1.30373	0.0451691	Protein PLANT CADMIUM RESISTANCE 9
HORVU.MOREX.r3.1HG0083220	24.4592	-1.3041	0.0298454	Ribosome-recycling factor
HORVU.MOREX.r3.7HG0644030	246.814	-1.30537	0.00982917	Seed maturation protein
HORVU.MOREX.r3.7HG0746960	16.2855	-1.31165	0.0342104	F-box protein
HORVU.MOREX.r3.5HG0421430	65.301	-1.31293	0.0425335	Transmembrane protein
HORVU.MOREX.r3.6HG0557000	208.447	-1.31954	0.0170567	Myb-like transcription factor family protein
HORVU.MOREX.r3.3HG0273500	390.8	-1.32066	0.00104461	WRKY transcription factor
HORVU.MOREX.r3.3HG0306300	184.907	-1.32457	0.000246885	Protein kinase
HORVU.MOREX.r3.2HG0153800	30.7751	-1.32513	0.00356529	Aldo/keto reductase family-like protein
HORVU.MOREX.r3.3HG0311010	362.791	-1.33854	2.25987e-05	Mitochondrial import inner membrane translocase subunit TIM14
HORVU.MOREX.r3.6HG0619310	149.75	-1.33856	0.000237891	Ethylene-responsive transcription factor
HORVU.MOREX.r3.5HG0445080	111.251	-1.34009	0.00130661	DNA mismatch repair protein MutL
HORVU.MOREX.r3.4HG0332930	113.298	-1.34248	4.85127e-05	Short-chain dehydrogenase/reductase family protein
HORVU.MOREX.r3.6HG0543940	85.7842	-1.3476	0.0194549	Thioredoxin
HORVU.MOREX.r3.4HG0391420	15.6739	-1.34868	0.0485724	WAT1-related protein
HORVU.MOREX.r3.1HG0062480	545.397	-1.35388	0.00280234	1-deoxy-D-xylulose-5-phosphate synthase
HORVU.MOREX.r3.1HG0062810	189.378	-1.35633	0.00342017	PH-response transcription factor pacC/RIM101 isoform 2
HORVU.MOREX.r3.3HG0267040	625.058	-1.35926	0.0106124	Heavy-metal-associated domain-containing family protein
HORVU.MOREX.r3.3HG0319670	90.8513	-1.36038	0.000391933	Aspartic proteinase
HORVU.MOREX.r3.6HG0606060	79.9545	-1.36147	0.00957599	Plastid ribulose-1
HORVU.MOREX.r3.5HG0504220	1365.13	-1.36227	0.000457963	Nudix hydrolase-like protein
HORVU.MOREX.r3.3HG0299220	2424.7	-1.36616	0.00163833	Kinase family protein
HORVU.MOREX.r3.5HG0527380	3503.63	-1.36729	0.000559215	Protein MID1-COMPLEMENTING ACTIVITY 1
HORVU.MOREX.r3.5HG0498320	1483.25	-1.37201	0.000198724	Zinc finger
HORVU.MOREX.r3.2HG0205460	68.8626	-1.37505	0.0243934	SPOC domain / transcription elongation factor S-II protein
HORVU.MOREX.r3.3HG0299690	124.945	-1.38011	0.000929655	Late embryogenesis abundant (LEA) hydroxyproline-rich glycoprotein family
HORVU.MOREX.r3.6HG0583210	36.2944	-1.38404	0.0101261	no-apical-meristem-associated carboxy-terminal domain protein
HORVU.MOREX.r3.6HG0565560	39.657	-1.38903	0.0128311	Serine protease HtrA-like
HORVU.MOREX.r3.2HG0210950	78.4394	-1.39316	0.0106977	Tetratricopeptide repeat
HORVU.MOREX.r3.6HG0548290	258.954	-1.39458	0.00098187	Beta-fructofuranosidase
HORVU.MOREX.r3.7HG0640140	427.087	-1.39606	6.64982e-05	Seed specific protein Bn15D1B
HORVU.MOREX.r3.5HG0494490	223.112	-1.3974	0.00612118	SAUR-like auxin-responsive family protein
HORVU.MOREX.r3.5HG0489060	229.56	-1.4	0.00590326	F-box protein
HORVU.MOREX.r3.2HG0101720	36.1304	-1.40196	0.0183412	Flowering-promoting factor 1-like protein 1
HORVU.MOREX.r3.6HG0565950	36.838	-1.40248	0.0215832	ROP interacting CRIB motif protein
HORVU.MOREX.r3.7HG0684000	41.4306	-1.40455	0.00664274	Squamosa promoter binding-like protein
HORVU.MOREX.r3.1HG0049580	431.066	-1.40566	0.00114118	Aquaporin-1
HORVU.MOREX.r3.2HG0200240	34.0895	-1.41637	0.00979251	Ribosomal RNA small subunit methyltransferase C
HORVU.MOREX.r3.3HG0259700	93.4054	-1.42148	0.0103984	Acyl-protein thioesterase 2
HORVU.MOREX.r3.7HG0669480	59.0298	-1.42313	0.037427	Heat-shock protein
HORVU.MOREX.r3.6HG0597180	20.9885	-1.42651	0.0386283	CAI-1 autoinducer sensor kinase/phosphatase cqsS isoform 1
HORVU.MOREX.r3.5HG0491070	698.762	-1.42825	6.34405e-05	Splicing factor U2af small subunit A
HORVU.MOREX.r3.5HG0432720	120.069	-1.42905	0.00200033	Piezo-type mechanosensitive ion channel-like protein
HORVU.MOREX.r3.7HG0655930	30.3956	-1.42985	0.0377095	ATP-dependent zinc metalloprotease FtsH 1
HORVU.MOREX.r3.3HG0246400	31.7474	-1.43485	0.0481172	Phosphoenolpyruvate carboxylase
HORVU.MOREX.r3.3HG0321630	338.119	-1.44651	0.00195888	basic helix-loop-helix (bHLH) DNA-binding superfamily protein
HORVU.MOREX.r3.3HG0281700	607.152	-1.44654	0.000654723	splicing factor-like protein
HORVU.MOREX.r3.3HG0287660	1872.22	-1.45045	7.32316e-05	Oxidative stress 3
HORVU.MOREX.r3.5HG0522420	92.0281	-1.45113	0.00158781	Transmembrane protein
HORVU.MOREX.r3.1HG0014380	38.2101	-1.45226	0.0124546	Orotidine 5'-phosphate decarboxylase
HORVU.MOREX.r3.4HG0348050	78.9012	-1.45406	0.00710051	1
HORVU.MOREX.r3.3HG0284860	67.5732	-1.45518	0.0287441	Gag-Pol polyprotein
HORVU.MOREX.r3.4HG0343830	20.8082	-1.45543	0.0345373	Pectin lyase-like superfamily protein
HORVU.MOREX.r3.7HG0737550	473.039	-1.46068	0.011277	rRNA adenine N(6)-methyltransferase
HORVU.MOREX.r3.3HG0287650	803.804	-1.46125	0.000325156	Oxidative stress 3
HORVU.MOREX.r3.7HG0742500	123.393	-1.46764	0.0330107	RNA-directed DNA polymerase (reverse transcriptase)-related family protein
HORVU.MOREX.r3.2HG0202060	3471.94	-1.46811	0.00185821	Protein kinase
HORVU.MOREX.r3.1HG0079460	203.886	-1.47561	0.0240613	Protein kinase-like
HORVU.MOREX.r3.1HG0003890	66.6467	-1.47753	0.00203218	Dehydration-induced 19-like protein
HORVU.MOREX.r3.2HG0167620	128.969	-1.48092	0.00227126	Plastid-lipid associated protein PAP / fibrillin family protein
HORVU.MOREX.r3.1HG0017930	919.12	-1.48928	0.000187927	Non-specific serine/threonine protein kinase
HORVU.MOREX.r3.6HG0616950	127.37	-1.49819	0.000280609	Heat-shock protein
HORVU.MOREX.r3.7HG0659690	613.595	-1.50347	0.000144793	Thiosulfate sulfurtransferase GlpE
HORVU.MOREX.r3.5HG0526030	57.5042	-1.50622	0.0170783	Zinc finger protein
HORVU.MOREX.r3.6HG0605820	48.3892	-1.50877	0.00135701	Protein kinase family protein
HORVU.MOREX.r3.7HG0644010	411.314	-1.52444	0.00286149	Seed maturation protein
HORVU.MOREX.r3.1HG0085810	163.069	-1.52604	0.000145209	ABC-2 and Plant PDR ABC-type transporter family protein
HORVU.MOREX.r3.2HG0163020	126.659	-1.53027	0.0040033	Myb/SANT-like DNA-binding domain protein
HORVU.MOREX.r3.5HG0487110	36.1359	-1.53855	0.0390143	Patatin
HORVU.MOREX.r3.4HG0383260	46.1994	-1.53948	0.0222041	Serine/threonine-protein phosphatase 7 long form-like protein
HORVU.MOREX.r3.3HG0320900	97.4501	-1.55047	0.0014741	Carotenoid cleavage dioxygenase
HORVU.MOREX.r3.2HG0197340	116.832	-1.55227	1.60115e-05	S-norcoclaurine synthase 1
HORVU.MOREX.r3.6HG0548710	136.896	-1.55295	0.000742258	Kinase family protein
HORVU.MOREX.r3.2HG0105670	682.013	-1.55471	2.77373e-07	SNARE-interacting protein KEULE
HORVU.MOREX.r3.7HG0661570	295.876	-1.57137	0.000425451	Chaperone protein dnaJ
HORVU.MOREX.r3.5HG0492640	43.7498	-1.573	0.000468935	Calcium-transporting ATPase
HORVU.MOREX.r3.5HG0477510	1167.16	-1.58362	0.0003703	Polyribonucleotide nucleotidyltransferase
HORVU.MOREX.r3.2HG0119840	16.857	-1.58432	0.0344117	Plastid-lipid associated protein PAP / fibrillin family protein
HORVU.MOREX.r3.7HG0668040	829.296	-1.59262	1.16765e-06	CDP-diacylglycerol--glycerol-3-phosphate 3-phosphatidyltransferase
HORVU.MOREX.r3.1HG0078330	76.6932	-1.59371	0.000371377	Thioredoxin-like protein 4A
HORVU.MOREX.r3.3HG0285310	2764.53	-1.59587	6.34405e-05	RING finger and CHY zinc finger protein
HORVU.MOREX.r3.2HG0142250	21.5177	-1.59703	0.0331793	MYB-related transcription factor
HORVU.MOREX.r3.3HG0227880	83.8367	-1.59871	0.0110378	Disease resistance protein (TIR-NBS-LRR class)
HORVU.MOREX.r3.7HG0706430	499.492	-1.60849	4.9894e-07	Glycolipid transfer protein domain-containing protein
HORVU.MOREX.r3.2HG0174500	31.462	-1.61884	0.00814729	Heavy metal transport/detoxification superfamily protein
HORVU.MOREX.r3.7HG0699010	4081.27	-1.63724	0.000371377	Myb-related putative transcription factor
HORVU.MOREX.r3.5HG0505140	1235.24	-1.63756	0.000167995	Phosphatase 2C family protein
HORVU.MOREX.r3.4HG0356380	46.2729	-1.64266	4.18171e-05	Glutamine--fructose-6-phosphate aminotransferase [isomerizing]
HORVU.MOREX.r3.3HG0244070	15.4768	-1.65099	0.0269195	Speckle targeted PIP5K1A-regulated poly(A) polymerase
HORVU.MOREX.r3.5HG0443810	243.589	-1.65664	0.000341845	Calmodulin-binding protein
HORVU.MOREX.r3.5HG0504260	79.5495	-1.6726	0.0352363	Auxin Efflux Carrier family protein
HORVU.MOREX.r3.5HG0425520	32.2999	-1.68022	0.00756247	Kinase
HORVU.MOREX.r3.7HG0684710	14.0019	-1.68481	0.0404193	Leucine-rich repeat receptor-like protein kinase
HORVU.MOREX.r3.4HG0356370	68.3137	-1.68637	0.000149832	Glutamine--fructose-6-phosphate aminotransferase [isomerizing]
HORVU.MOREX.r3.4HG0406920	1421.36	-1.68668	9.36901e-05	transmembrane protein
HORVU.MOREX.r3.2HG0184250	47.8575	-1.70075	6.84531e-05	Heavy metal transport/detoxification superfamily protein
HORVU.MOREX.r3.2HG0122190	113.198	-1.70442	0.00237632	RING/U-box superfamily protein
HORVU.MOREX.r3.3HG0325240	102.527	-1.70765	0.0111246	Abscisic stress ripening
HORVU.MOREX.r3.3HG0286130	79.8667	-1.70852	0.011221	Protein SPA1-RELATED 3
HORVU.MOREX.r3.2HG0213700	95.9528	-1.71213	0.000192207	Amino acid transporter
HORVU.MOREX.r3.5HG0472130	92.5865	-1.72851	0.00599748	Rotundifolia-like protein
HORVU.MOREX.r3.7HG0728810	64.1366	-1.75776	0.0485719	Xyloglucan endotransglucosylase/hydrolase
HORVU.MOREX.r3.7HG0681260	76.0832	-1.77938	0.0268229	Manganese-dependent ADP-ribose/CDP-alcohol diphosphatase
HORVU.MOREX.r3.1HG0056240	1083.98	-1.79687	0.000314389	Trehalose 6-phosphate phosphatase
HORVU.MOREX.r3.1HG0017980	1182.86	-1.80937	0.000286183	Non-specific serine/threonine protein kinase
HORVU.MOREX.r3.5HG0503600	40.2763	-1.81474	0.018129	Myb/SANT-like DNA-binding domain protein
HORVU.MOREX.r3.5HG0526060	31.9262	-1.81513	0.0319484	Zinc finger protein
HORVU.MOREX.r3.6HG0560100	13.2439	-1.81977	0.0359425	Protein kinase
HORVU.MOREX.r3.2HG0187550	57.9051	-1.82222	0.00173777	Heat stress transcription factor
HORVU.MOREX.r3.2HG0135690	205.273	-1.84566	0.000374303	Transposase
HORVU.MOREX.r3.3HG0273140	33.9218	-1.84708	0.000753583	Guanine nucleotide-binding protein alpha-2 subunit
HORVU.MOREX.r3.1HG0072740	23.6354	-1.85504	0.014278	Ribosomal RNA apurinic site specific lyase
HORVU.MOREX.r3.7HG0727650	22.4134	-1.8625	0.0135026	BTB/POZ domain-containing protein
HORVU.MOREX.r3.5HG0503610	14.4928	-1.87404	0.0442078	Alpha/beta hydrolase
HORVU.MOREX.r3.5HG0526120	1356.58	-1.87564	0.0162913	Actin depolymerizing factor
HORVU.MOREX.r3.6HG0616830	261.134	-1.89599	0.042161	E3 ubiquitin-protein ligase
HORVU.MOREX.r3.4HG0402170	286.062	-1.89757	0.000135925	Heat shock transcription factor
HORVU.MOREX.r3.7HG0716980	18.4284	-1.90081	0.0116154	Myosin
HORVU.MOREX.r3.3HG0278320	17.0392	-1.90715	0.0110536	myosin-G heavy chain-like protein
HORVU.MOREX.r3.3HG0308770	35.4843	-1.92069	0.0298738	Coiled-coil domain-containing protein 158
HORVU.MOREX.r3.5HG0441580	40.5492	-1.94084	0.0288353	ATP-dependent RNA helicase HCA4
HORVU.MOREX.r3.3HG0293850	301.733	-1.95386	0.0157772	Diacylglycerol kinase
HORVU.MOREX.r3.3HG0258850	110.953	-1.98142	0.000142753	Dentin sialophosphoprotein-related
HORVU.MOREX.r3.7HG0636370	227.925	-2.06697	1.46401e-05	MYB-related transcription factor
HORVU.MOREX.r3.7HG0637050	13.1859	-2.07709	0.0484435	Non-specific serine/threonine protein kinase
HORVU.MOREX.r3.2HG0101800	14.4463	-2.08079	0.0328569	Flowering promoting factor-like 1
HORVU.MOREX.r3.4HG0389540	2722.36	-2.08294	3.89113e-13	RNA-binding protein
HORVU.MOREX.r3.2HG0151290	320.408	-2.13352	0.000178712	Myb/SANT-like DNA-binding domain protein
HORVU.MOREX.r3.5HG0523210	62.4073	-2.14078	0.00554202	Transcription factor
HORVU.MOREX.r3.3HG0237580	243.58	-2.16979	0.00640045	Heat-shock protein
HORVU.MOREX.r3.4HG0387020	71.873	-2.1718	0.00442802	Zinc finger family protein
HORVU.MOREX.r3.6HG0552900	11.6045	-2.20727	0.0409005	Pollen Ole e 1 allergen and extensin family protein
HORVU.MOREX.r3.5HG0467780	2056.32	-2.22533	4.16822e-06	nodulin MtN21 /EamA-like transporter family protein
HORVU.MOREX.r3.7HG0717880	14.4468	-2.25949	0.0024416	GDSL esterase/lipase
HORVU.MOREX.r3.7HG0749840	13.0448	-2.28369	0.0237008	Transducin/WD40 repeat protein
HORVU.MOREX.r3.6HG0625610	33.1485	-2.32196	0.000890185	Myb/SANT-like DNA-binding domain protein
HORVU.MOREX.r3.5HG0533680	10.2685	-2.35882	0.0125696	Galactan beta-1
HORVU.MOREX.r3.2HG0181770	149.653	-2.36278	0.000463067	NAC domain protein
HORVU.MOREX.r3.1HG0044080	43.6379	-2.38217	0.000485552	Myb/SANT-like DNA-binding domain protein
HORVU.MOREX.r3.3HG0318130	13.7772	-2.39279	0.00580189	Methionine S-methyltransferase
HORVU.MOREX.r3.4HG0381990	72.0025	-2.39381	2.44955e-05	Pre-mRNA splicing factor
HORVU.MOREX.r3.6HG0603700	23.8399	-2.43548	0.0134485	Dehydration-responsive element-binding factor 1
HORVU.MOREX.r3.3HG0264720	38.4076	-2.51861	0.0009001	Myb/SANT-like DNA-binding domain protein
HORVU.MOREX.r3.1HG0083950	670.811	-2.51974	1.17136e-08	Heat shock transcription factor
HORVU.MOREX.r3.5HG0526090	78.7104	-2.59282	0.000296668	Zinc finger protein
HORVU.MOREX.r3.7HG0686980	68.991	-2.69105	7.15136e-05	Heat shock transcription factor
HORVU.MOREX.r3.7HG0669330	20.5177	-2.78439	0.00985545	Jasmonate zim-domain protein
HORVU.MOREX.r3.6HG0612320	5845.34	-2.80133	1.53968e-16	Agamous MADS-box transcription factor
HORVU.MOREX.r3.5HG0509970	214.159	-2.85399	1.30896e-06	Heat shock transcription factor
HORVU.MOREX.r3.6HG0621200	265.705	-2.93953	0.000172384	Heat-shock protein
HORVU.MOREX.r3.6HG0546250	77.741	-3.07077	2.22116e-06	MOB kinase activator-like 1A
HORVU.MOREX.r3.4HG0332940	12.3857	-3.10806	0.00168221	MYB transcription factor
HORVU.MOREX.r3.3HG0302120	640.44	-3.1574	1.60115e-05	Regulator of chromosome condensation (RCC1) family protein
HORVU.MOREX.r3.3HG0237670	12.1965	-3.18884	0.00174671	Heat-shock protein
HORVU.MOREX.r3.7HG0650760	10.5273	-3.20032	0.0413097	Penicillin-binding protein 1A
HORVU.MOREX.r3.7HG0750920	14.1145	-3.22657	0.0402448	NBS-LRR disease resistance protein-like protein
HORVU.MOREX.r3.2HG0184410	10.1674	-3.52108	0.018515	Vacuolar-processing enzyme
HORVU.MOREX.r3.2HG0185820	10.9576	-3.55277	0.00666389	GRF zinc finger family protein
HORVU.MOREX.r3.3HG0288520	11.8282	-3.74594	0.0406377	Phospholipid phosphatase-related protein type 2
HORVU.MOREX.r3.2HG0199650	475.475	-4.54287	0.00522559	Yellow stripe-like transporter 12
HORVU.MOREX.r3.7HG0729020	677.902	-4.7554	0.00115919	High-affinity nitrate transporter 2.2

## Sheet: GO terms
Abbreviations of Figure 2 and complete list of selected differentially expressed genes (DEGs) associated with the first 20 gene ontology terms for biological processes in barley leaves and roots as long-term effects of the PTW treatment. The DEGs were identified based on │log2FC│ ≥ 1 and adjusted p-value < 0.05.
Figure 1a			Figure 1b
Abbreviation	Full GO-term		Abbreviation	Full GO-term
lipoxygenase pathway	lipoxygenase pathway		1-deo.-D-xyl. 5-phos. metabol.	1-deoxy-D-xylose 5-phosphate metabolism
eicosanoid metabolic proc.	eicosanoid metabolic process		1-deo.-D-xyl. 5-phos. biosynth.	1-deoxy-D-xylose 5-phosphate biosynthesis
leaf volatile biosynthetic proc.	leaf volatile biosynthetic process		L-ascorbic acid biosynth. proc.	L-ascorbic acid biosynthetic proceess
pos. reg. of develop. growth	positive regulation of developmental growth		L-ascorbic acid metabol. proc.	L-ascorbic acid metabolic process
chaperone protein refolding	chaperone protein refolding		lactone biosynth. proc.	lactone biosynthetic process
`de novo´ post.-trans. folding	`de novo´ post-translational folding		xylan catabol. proc.	xylan catabolic process
`de novo´ protein folding	`de novo´ protein folding		thiamine comp. biosynth. proc.	thiamine compound biosynthetic process
protein refolding	protein refolding		thiamine comp. metabol. proc.	thiamine compound metabolic process
chaperone-mediated folding	chaperone-mediated folding		thiamine metabol. proc.	thiamine metabolic process
response to heat	response to heat		cell wall polysacch. catabol.	cell wall polysaccharide catabolism
response to temp. stimulus	response to temperature stimulus		hemicellulose catabol. proc.	hemicellulose catabolic process
protein folding	protein folding		lactose metabol. proc.	lactose metabol process
protein maturation	protein maturation		monosacch. biosynth. proc.	monosaccharide biosynthetic process
response to abiotic stimulus	response to abiotic stimulus		wat.-sol. vitamin biosynth. proc.	water-soluble vitamin biosynthetic process
			wat.-sol. vitamin metabol. proc.	water-soluble vitamin metabolic process
			vitamin biosynth. proc.	vitamin biosynthetic process
			vitamin metabol. proc.	vitamin metabolic process
			cellular oxid. detoxification	cellular oxidant detoxification
			cellular response tox. sub.	cellular response toxic substance
			cellular detoxification	cellular detoxification
LEAVES
Category (GO:BP)	Gene ID	Functional protein	log2FC	Arabidopsis ortholog
lipoxygenase pathway, eicosanoid metabolic process, green leaf volatile biosynthetic process
	HORVU.MOREX.r3.6HG0573420	Lipoxygenase	1.35606	AT3G45140	LOX2
	HORVU.MOREX.r3.6HG0542940	Allene oxide synthase	1.21049	AT4G15440	HPL1
positive regulation of developmental growth
	HORVU.MOREX.r3.2HG0180020	Nuclear transcription factor Y subunit B	1.82228
	HORVU.MOREX.r3.4HG0343940	Argos-like protein	-1.26732
chaperone cofactor-dependent protein refolding, 'de novo' post-translational protein folding, 'de novo' protein folding, chaperone-mediated protein folding
	HORVU.MOREX.r3.5HG0441860	70 kDa heat shock protein	-1.16
	HORVU.MOREX.r3.4HG0387870	70 kDa heat shock protein	-2.94372
	HORVU.MOREX.r3.1HG0087430	Chaperone protein dnaJ	-2.11	AT2G20560	DNAJ
protein refolding
	HORVU.MOREX.r3.5HG0441860	70 kDa heat shock protein	-1.16
	HORVU.MOREX.r3.4HG0387870	70 kDa heat shock protein	-2.94372
	HORVU.MOREX.r3.6HG0568470	Chaperone ClpB	-1.82
response to heat
	HORVU.MOREX.r3.3HG0225500	Heat-shock protein	1.02439
	HORVU.MOREX.r3.2HG0181530	Plastid transcriptionally active 5	1.021	AT4G13670	PTAC5
	HORVU.MOREX.r3.6HG0568470	Chaperone ClpB	-1.82
	HORVU.MOREX.r3.3HG0288370	Chaperone Clpb	-2.76488	AT1G74310	HSP101
	HORVU.MOREX.r3.7HG0732330	Phosphosulfolactate synthase-related protein	-2.13945	AT4G21320	HSA32
	HORVU.MOREX.r3.5HG0489830	Heat shock protein	-2.99801
response to temperature stimulus
	HORVU.MOREX.r3.4HG0333810	RNA-binding protein	2.15797	AT2G21660	GRP7
	HORVU.MOREX.r3.3HG0225500	Heat-shock protein	1.02439
	HORVU.MOREX.r3.2HG0181530	Plastid transcriptionally active 5	1.021	AT4G13670	PTAC5
	HORVU.MOREX.r3.6HG0568470	Chaperone ClpB	-1.82
	HORVU.MOREX.r3.3HG0288370	Chaperone Clpb	-2.76488	AT1G74310	HSP101
	HORVU.MOREX.r3.7HG0732330	Phosphosulfolactate synthase-related protein	-2.13945	AT4G21320	HSA32
	HORVU.MOREX.r3.5HG0489830	Heat shock protein	-2.99801
protein folding, protein maturation
	HORVU.MOREX.r3.3HG0225500	Heat-shock protein	1.02439
	HORVU.MOREX.r3.5HG0441860	70 kDa heat shock protein	-1.16
	HORVU.MOREX.r3.4HG0387870	70 kDa heat shock protein	-2.94372
	HORVU.MOREX.r3.1HG0073350	70 kDa heat shock protein	-2.98451	AT3G12580	HSP70.4
	HORVU.MOREX.r3.6HG0568470	Chaperone ClpB	-1.82
	HORVU.MOREX.r3.1HG0087430	Chaperone protein dnaJ	-2.11	AT2G20560	DNAJ
	HORVU.MOREX.r3.7HG0678460	Heat shock protein 90	-2.88751	AT5G56010	HSP81.3
response to abiotic stimulus
	HORVU.MOREX.r3.7HG0721080	Zinc finger	3.45734
	HORVU.MOREX.r3.6HG0567630	B-box zinc finger family protein	3.3085	AT4G10240	BBX23
	HORVU.MOREX.r3.4HG0333810	RNA-binding protein	2.15797	AT2G21660	GRP7
	HORVU.MOREX.r3.2HG0180020	Nuclear transcription factor Y subunit B	1.82228
	HORVU.MOREX.r3.3HG0225500	Heat-shock protein	1.02439
	HORVU.MOREX.r3.2HG0181530	Plastid transcriptionally active 5	1.021	AT4G13670	PTAC5
	HORVU.MOREX.r3.6HG0568470	Chaperone ClpB	-1.82
	HORVU.MOREX.r3.3HG0288370	Chaperone Clpb	-2.76488	AT1G74310	HSP101
	HORVU.MOREX.r3.5HG0516830	Dehydrin	-2.65643	AT3G50980	XERO1
	HORVU.MOREX.r3.5HG0489830	Heat shock protein	-2.99801
	HORVU.MOREX.r3.7HG0732330	Phosphosulfolactate synthase-related protein	-2.13945	AT4G21320	HSA32
	HORVU.MOREX.r3.4HG0389540	RNA-binding protein	-1.45	AT1G07350	SR45A
ROOTS
Category (GO:BP)	Gene ID	Functional protein	log2FC	Arabidopsis ortholog
1-deoxy-D-xylulose 5-phosphate biosynthetic / metabolic process
	HORVU.MOREX.r3.1HG0085440	1-deoxy-D-xylulose 5-phosphate synthase	1.74686
	HORVU.MOREX.r3.1HG0062480	1-deoxy-D-xylulose-5-phosphate synthase	-1.35388	AT4G15560	CLA1
L-ascorbic acid biosynthetic / metabolic process, lactone biosynthetic / metabolic process
	HORVU.MOREX.r3.5HG0500360	L-gulonolactone oxidase	1.92213
	HORVU.MOREX.r3.1HG0062980	L-gulonolactone oxidase	1.46731
	HORVU.MOREX.r3.7HG0704810	L-gulonolactone oxidase	1.26423
	HORVU.MOREX.r3.3HG0315590	L-gulonolactone oxidase	1.12618
	HORVU.MOREX.r3.6HG0551380	L-gulonolactone oxidase	1.06136	AT2G46760
xylan catabolic process, cell wall polysaccharide catabolic process, hemicellulose catabolic process
	HORVU.MOREX.r3.5HG0519550	Endo-1,3-beta-xylanase	1.39656
	HORVU.MOREX.r3.4HG0397690	Beta-xylosidase	1.27454	AT1G78060
	HORVU.MOREX.r3.6HG0600480	Beta-xylosidase	1.05849
thiamine-containing compound biosynthetic / metabolic process, thiamine metabolic process
	HORVU.MOREX.r3.1HG0085440	1-deoxy-D-xylulose 5-phosphate synthase	1.74686
	HORVU.MOREX.r3.1HG0062480	1-deoxy-D-xylulose-5-phosphate synthase	-1.35388	AT4G15560	CLA1
	HORVU.MOREX.r3.1HG0060240	Thiamine pyrophosphokinase 1	-1.01187	AT1G02880	TPK1
monosaccharide biosynthetic process
	HORVU.MOREX.r3.5HG0500360	L-gulonolactone oxidase	1.92213
	HORVU.MOREX.r3.1HG0062980	L-gulonolactone oxidase	1.46731
	HORVU.MOREX.r3.7HG0704810	L-gulonolactone oxidase	1.26423
	HORVU.MOREX.r3.3HG0315590	L-gulonolactone oxidase	1.12618
	HORVU.MOREX.r3.6HG0551380	L-gulonolactone oxidase	1.06136	AT2G46760
water-soluble vitamin biosynthetic / metabolic process, vitamin biosynthetic / metabolic process
	HORVU.MOREX.r3.5HG0500360	L-gulonolactone oxidase	1.92213
	HORVU.MOREX.r3.1HG0062980	L-gulonolactone oxidase	1.46731
	HORVU.MOREX.r3.7HG0704810	L-gulonolactone oxidase	1.26423
	HORVU.MOREX.r3.3HG0315590	L-gulonolactone oxidase	1.12618
	HORVU.MOREX.r3.6HG0551380	L-gulonolactone oxidase	1.06136	AT2G46760
	HORVU.MOREX.r3.2HG0158270	Pyridoxal 5'-phosphate synthase subunit PdxS	1.76969	AT5G01410	PDX1.3
	HORVU.MOREX.r3.1HG0085440	1-deoxy-D-xylulose 5-phosphate synthase	1.74686
	HORVU.MOREX.r3.1HG0062480	1-deoxy-D-xylulose-5-phosphate synthase	-1.35388	AT4G15560	CLA1
	HORVU.MOREX.r3.1HG0060240	Thiamine pyrophosphokinase 1	-1.01187	AT1G02880	TPK1
cellular oxidant detoxification, cellular response to toxic substance, cellular detoxification
	HORVU.MOREX.r3.2HG0112610	Peroxidase	2.37133
	HORVU.MOREX.r3.2HG0215250	Peroxidase	2.21441
	HORVU.MOREX.r3.2HG0215540	Peroxidase	2.02352
	HORVU.MOREX.r3.2HG0112580	Peroxidase	1.92415
	HORVU.MOREX.r3.2HG0204080	Peroxidase	1.63535
	HORVU.MOREX.r3.7HG0645180	Peroxidase	1.62236	AT1G71695
	HORVU.MOREX.r3.7HG0723600	Peroxidase	1.54968
	HORVU.MOREX.r3.2HG0215610	Peroxidase	1.50865
	HORVU.MOREX.r3.7HG0721460	Peroxidase	1.40003
	HORVU.MOREX.r3.7HG0721450	Peroxidase	1.35443
	HORVU.MOREX.r3.7HG0721470	Peroxidase	1.13508
	HORVU.MOREX.r3.2HG0215310	Peroxidase	1.1446
	HORVU.MOREX.r3.4HG0393860	Peroxidase	1.11221	AT5G19890
	HORVU.MOREX.r3.1HG0050070	Response to low sulfur protein	-1.27206	AT3G49570	LSU3

## Sheet: phytohormones root
DEGs associated with homeostasis and signalling of ABA, ethylene, BR, gibberellin and JA in barley roots four weeks after PTW treatment. The DEGs were identified based on │log2FC│ ≥ 1 and adjusted p-value < 0.05.
	Gene ID	log2FC	Functional protein	Arabidopsis ortholog
ABA
	HORVU.MOREX.r3.3HG0248870	1.06	Abscisic acid receptor	AT2G26040 (PYL2)
	HORVU.MOREX.r3.3HG0304260	2.76	Abscisic acid receptor	AT2G38310 (PYL4)
	HORVU.MOREX.r3.5HG0432940	5.06	Nitrate transporter 1.2, ABA importer
	HORVU.MOREX.r3.4HG0336550	1.38	Fantastic four-like protein	AT5G22090 (EAR1)
	HORVU.MOREX.r3.3HG0287360	1.48	Cysteine proteinase inhibitor	AT5G47550 (CYS5)
	HORVU.MOREX.r3.1HG0027950	1.28	Glycosyltransferase	AT1G05560 (UGT75B1)
	HORVU.MOREX.r3.5HG0531070	1.2	Detoxification protein	AT1G71870 (MATE45)
	HORVU.MOREX.r3.7HG0663690	-1.18	BZIP transcription factor	AT3G19290 (AREB2)
	HORVU.MOREX.r3.1HG0090320	-1.15	G-box binding factor	AT2G46270 (GBF3)
	HORVU.MOREX.r3.3HG0325240	-1.71	Abscisic stress ripening protein
	HORVU.MOREX.r3.5HG0487770	-1.17	GRAM-containing/ABA-responsive protein
	HORVU.MOREX.r3.2HG0121170	-1.24	Serine/threonine protein kinase	AT3G17510 (CIPK1)
	HORVU.MOREX.r3.1HG0017930	-1.49	Serine/threonine protein kinase	AT3G17510 (CIPK1)
	HORVU.MOREX.r3.1HG0079460	-1.48	Protein kinase	AT4G26890 (MAPKKK16)
	HORVU.MOREX.r3.6HG0603700	-2.44	Dehydration-responsive element-binding factor 1	AT4G25480 (CBF3)
Ethylene
	HORVU.MOREX.r3.6HG0618650	1.16	1-aminocyclopropane-1-carboxylate oxidase	AT1G05010 (ACO4)
	HORVU.MOREX.r3.2HG0183670	1.07	Ethylene-responsive transcription factor	AT4G28140 (ERF54)
	HORVU.MOREX.r3.4HG0405650	1.25	Ethylene-responsive transcription factor
	HORVU.MOREX.r3.4HG0352930	1.16	Ethylene-responsive transcription factor
	HORVU.MOREX.r3.6HG0619310	-1.34	Ethylene-responsive transcription factor	AT1G77640
Brassinosteroids
	HORVU.MOREX.r3.3HG0301780	1.34	Steroid 5-alpha-reductase	AT2G38050 (DWF6)
	HORVU.MOREX.r3.3HG0235070	1.14	Receptor kinase	AT2G01950 (BRL2)
	HORVU.MOREX.r3.5HG0471560	1.12	Receptor kinase	AT3G13380 (BRL3)
	HORVU.MOREX.r3.2HG0128600	1.38	Receptor kinase	AT1G74360 (NILR1)
	HORVU.MOREX.r3.2HG0107690	-1.01	Protein kinase-like protein	AT5G02800 (CDL1)
Gibberellins
	HORVU.MOREX.r3.4HG0344580	1.34	Gibberellin receptor	AT5G23530 (GID1A)
	HORVU.MOREX.r3.7HG0720900	2.34	GRAS transcription factor	AT1G55580 (SCL18)
	HORVU.MOREX.r3.3HG0304950	1.12	GRAS transcription factor (DELLA protein)
	HORVU.MOREX.r3.2HG0183930	1.21	Lectin receptor kinase	AT2G37710 (LECRK-IV.1)
	HORVU.MOREX.r3.2HG0183940	1.12	Lectin receptor kinase	AT2G37710 (LECRK-IV.1)
	HORVU.MOREX.r3.4HG0357930	-1.02	GRAS transcription factor
Jasmonic acid
	HORVU.MOREX.r3.4HG0384620	-1.2	Kinase family protein	AT2G30040 (MAPKKK14)
	HORVU.MOREX.r3.7HG0669330	-2.78	Jasmonate zim-domain protein

## Sheet: cell wall prot.
Complete list of functional proteins related to cell wall and phenolic compounds encoded by differentially expressed genes (DEGs) in barley leaves and roots up- or downregulated after PTW treatment in the long-term. The DEGs were identified based on │log2FC│ ≥ 1 and adjusted p-value < 0.05.
LEAVES
	Gene ID	log2FC	Functional protein	Arabidopsis ortholog
Cell wall related proteins
	HORVU.MOREX.r3.1HG0046150	1.57351	Alpha-galactosidase	AT5G08370 (AGAL2)
	HORVU.MOREX.r3.3HG0312760	1.8886	Beta-glucosidase	AT1G02850 (BGLU11)
	HORVU.MOREX.r3.4HG0415520	6.54696	Cortical cell-delineating protein
	HORVU.MOREX.r3.5HG0501500	4.30928	Endo-1,3-beta-glucanase
	HORVU.MOREX.r3.1HG0059470	1.53564	Endo-1,3-beta-glucanase	AT4G16260
	HORVU.MOREX.r3.7HG0706690	6.98142	GDP-mannose transporter	AT2G13650 (GONST1)
	HORVU.MOREX.r3.4HG0357740	-1.1549	Glycosyltransferase	AT4G01220 (MGP4)
	HORVU.MOREX.r3.2HG0215280	3.53042	Peroxidase
	HORVU.MOREX.r3.7HG0701610	1.95188	Pectin methylesterase inhibitor superfamily protein
	HORVU.MOREX.r3.2HG0155760	-2.53908	Pectinesterase inhibitor
Phenolic compound related proteins
	HORVU.MOREX.r3.2HG0099970	-3.53079	Chalcone synthase	AT5G13930 (CHS)
ROOTS
	Gene ID	log2FC	Functional protein	Arabidopsis ortholog
Cell wall related proteins
	HORVU.MOREX.r3.1HG0073420	1.08636	Arabinogalactan protein	AT3G46550 (FLA4)
	HORVU.MOREX.r3.4HG0410750	1.26023	Arabinogalactan protein
	HORVU.MOREX.r3.6HG0548290	-1.39458	Beta-fructofuranosidase
	HORVU.MOREX.r3.3HG0298370	-1.00387	Beta-galactosidase	AT1G77410 (BGAL16)
	HORVU.MOREX.r3.5HG0495430	-1.21817	Beta-glucosidase
	HORVU.MOREX.r3.5HG0519550	1.39656	Beta-xylanase
	HORVU.MOREX.r3.4HG0397690	1.27454	Beta-xylosidase	AT1G78060
	HORVU.MOREX.r3.6HG0600480	1.05849	Beta-xylosidase
	HORVU.MOREX.r3.5HG0526760	2.90307	Cellulose synthase-like protein
	HORVU.MOREX.r3.7HG0738410	1.01758	Cortical cell-delineating protein
	HORVU.MOREX.r3.7HG0738530	1.04881	Cortical cell-delineating protein
	HORVU.MOREX.r3.7HG0738480	1.08197	Cortical cell-delineating protein
	HORVU.MOREX.r3.7HG0738440	1.10963	Cortical cell-delineating protein
	HORVU.MOREX.r3.7HG0738510	1.26027	Cortical cell-delineating protein
	HORVU.MOREX.r3.7HG0738500	1.28364	Cortical cell-delineating protein
	HORVU.MOREX.r3.7HG0738430	1.40104	Cortical cell-delineating protein
	HORVU.MOREX.r3.7HG0704950	1.44471	Endo-1,4-beta-glucanase
	HORVU.MOREX.r3.1HG0080690	1.0336	Endo-1,4-beta-glucanase	AT4G02290 (GH9B13)
	HORVU.MOREX.r3.5HG0498960	1.2942	Endo-1,3-beta-glucanase
	HORVU.MOREX.r3.3HG0318840	1.28676	Endo-1,3-beta-glucanase	AT4G16260
	HORVU.MOREX.r3.2HG0138660	1.7068	Endo-1,3-beta-glucanase
	HORVU.MOREX.r3.7HG0720980	1.53879	Endo-1,3-beta-glucanase
	HORVU.MOREX.r3.1HG0059470	1.1597	Endo-1,3-beta-glucanase	AT4G16260
	HORVU.MOREX.r3.1HG0092650	1.12583	Endo-1,3-beta-glucanase
	HORVU.MOREX.r3.5HG0501500	1.11585	Endo-1,3-beta-glucanase
	HORVU.MOREX.r3.4HG0383950	1.11021	Endo-1,3-beta-glucanase	AT5G58480
	HORVU.MOREX.r3.1HG0092570	1.09246	Endo-1,3-beta-glucanase
	HORVU.MOREX.r3.2HG0191320	1.03746	Endo-1,3-beta-glucanase
	HORVU.MOREX.r3.5HG0533630	1.04028	Expansin	AT4G01630 (EXPA17)
	HORVU.MOREX.r3.4HG0401310	2.12232	Expansin
	HORVU.MOREX.r3.6HG0592640	2.39866	Expansin
	HORVU.MOREX.r3.3HG0239020	1.11513	Extensin	AT4G13340 (LRX3)
	HORVU.MOREX.r3.6HG0627350	1.33632	Glycosyltransferase	AT5G60700
	HORVU.MOREX.r3.6HG0552290	1.72596	Glycosyltransferase
	HORVU.MOREX.r3.6HG0553250	1.50011	Glycosyltransferase
	HORVU.MOREX.r3.2HG0096540	1.38746	Glycosyltransferase	AT3G16520 (UGT88A1)
	HORVU.MOREX.r3.7HG0663550	1.38071	Glycosyltransferase	AT2G15490 (UGT73B4)
	HORVU.MOREX.r3.5HG0510510	1.36111	Glycosyltransferase
	HORVU.MOREX.r3.1HG0082570	1.2341	Glycosyltransferase
	HORVU.MOREX.r3.7HG0703190	1.16629	Glycosyltransferase
	HORVU.MOREX.r3.1HG0092480	1.04544	Glycosyltransferase
	HORVU.MOREX.r3.1HG0008140	1.01523	Glycosyltransferase
	HORVU.MOREX.r3.1HG0027950	1.28184	Glycosyltransferase	AT1G05560 (UGT75B1)
	HORVU.MOREX.r3.4HG0410210	1.19408	Glycosyltransferase
	HORVU.MOREX.r3.6HG0634090	1.31086	Glycosyltransferase
	HORVU.MOREX.r3.6HG0621930	1.05595	Glycosyltransferase	AT5G57500
	HORVU.MOREX.r3.1HG0005620	-1.05405	Pectin acetylesterase	AT3G09410 (PAE5)
	HORVU.MOREX.r3.6HG0618100	1.21483	Pectin acetyltransferase	AT5G06700 (POAT1)
	HORVU.MOREX.r3.7HG0660840	1.45064	Pectin methylesterase	AT2G26440 (PME12)
	HORVU.MOREX.r3.1HG0060840	1.87659	Pectin methylesterase	AT4G02330 (PME41)
	HORVU.MOREX.r3.7HG0706600	1.28258	Pectin methylesterase inhibitor	AT5G64620 (C/VIF2)
	HORVU.MOREX.r3.3HG0307540	1.51472	Pectin methylesterase inhibitor	AT5G09760 (PMEI-PME51)
	HORVU.MOREX.r3.2HG0100080	1.42919	Pectin methylesterase inhibitor superfamily protein
	HORVU.MOREX.r3.1HG0050140	1.23606	Pectin methylesterase inhibitor superfamily protein
	HORVU.MOREX.r3.7HG0725310	1.13394	Pectin methylesterase inhibitor superfamily protein	AT5G62350
	HORVU.MOREX.r3.2HG0097810	1.05168	Pectate lyase	AT4G13710
	HORVU.MOREX.r3.4HG0343830	-1.45543	Pectate lyase-like protein
	HORVU.MOREX.r3.1HG0070250	1.2331	Peroxidase
	HORVU.MOREX.r3.1HG0081950	5.35899	Peroxidase
	HORVU.MOREX.r3.2HG0112580	1.92415	Peroxidase
	HORVU.MOREX.r3.2HG0112610	2.37133	Peroxidase
	HORVU.MOREX.r3.2HG0112640	1.15004	Peroxidase
	HORVU.MOREX.r3.2HG0204080	1.63535	Peroxidase
	HORVU.MOREX.r3.2HG0215250	2.21441	Peroxidase
	HORVU.MOREX.r3.2HG0215280	1.23486	Peroxidase
	HORVU.MOREX.r3.2HG0215310	1.1446	Peroxidase
	HORVU.MOREX.r3.2HG0215540	2.02352	Peroxidase
	HORVU.MOREX.r3.2HG0215550	1.35808	Peroxidase
	HORVU.MOREX.r3.2HG0215610	1.50865	Peroxidase
	HORVU.MOREX.r3.2HG0217850	2.3496	Peroxidase
	HORVU.MOREX.r3.2HG0217960	1.51801	Peroxidase
	HORVU.MOREX.r3.3HG0278550	1.29062	Peroxidase	AT2G34060
	HORVU.MOREX.r3.3HG0325250	1.79638	Peroxidase	AT1G71695
	HORVU.MOREX.r3.4HG0393860	1.11221	Peroxidase	AT5G19890
	HORVU.MOREX.r3.5HG0428280	1.04743	Peroxidase
	HORVU.MOREX.r3.6HG0547280	1.0724	Peroxidase
	HORVU.MOREX.r3.7HG0643670	1.01515	Peroxidase
	HORVU.MOREX.r3.7HG0645180	1.62236	Peroxidase	AT1G71695
	HORVU.MOREX.r3.7HG0718950	1.47507	Peroxidase
	HORVU.MOREX.r3.7HG0721450	1.35443	Peroxidase
	HORVU.MOREX.r3.7HG0721460	1.40003	Peroxidase
	HORVU.MOREX.r3.7HG0721470	1.13508	Peroxidase
	HORVU.MOREX.r3.7HG0723600	1.54968	Peroxidase
	HORVU.MOREX.r3.4HG0347230	1.41241	Polygalacturonase	AT1G70370 (PG2)
	HORVU.MOREX.r3.7HG0636540	1.29721	Polygalacturonase	AT3G61490 (PGF9)
	HORVU.MOREX.r3.3HG0314320	1.92698	Polygalacturonase inhibiting protein	AT5G06860 (PGIP1)
	HORVU.MOREX.r3.1HG0002670	1.67624	Polygalacturonase inhibiting protein	AT5G06860 (PGIP1)
	HORVU.MOREX.r3.6HG0615220	1.392	Polygalacturonate 4-alpha-galacturonosyltransferase
	HORVU.MOREX.r3.7HG0659870	3.85764	UDP-glucuronate 4-epimerase 4	AT4G30440 (GAE1)
	HORVU.MOREX.r3.5HG0493330	1.76769	UDP-glucuronate 4-epimerase 4	AT3G23820 (GAE6)
	HORVU.MOREX.r3.5HG0536200	1.13006	Xyloglucan endotransglucosylase/hydrolase
	HORVU.MOREX.r3.6HG0605940	-1.29275	Xyloglucan endotransglucosylase/hydrolase
	HORVU.MOREX.r3.7HG0728810	-1.75776	Xyloglucan endotransglucosylase/hydrolase
	HORVU.MOREX.r3.7HG0655280	1.00363	Xyloglucan fucosyltransferase
	HORVU.MOREX.r3.6HG0617710	1.15298	Xyloglucan fucosyltransferase
	HORVU.MOREX.r3.5HG0486560	1.1948	Xyloglucan fucosyltransferase
	HORVU.MOREX.r3.7HG0663790	1.53128	Xyloglucan fucosyltransferase
	HORVU.MOREX.r3.4HG0407290	1.19722	Xyloglucan galactosyltransferase KATAMARI1
	HORVU.MOREX.r3.3HG0221030	1.64826	Xyloglucan galactosyltransferase KATAMARI1-like protein
	HORVU.MOREX.r3.3HG0221010	1.34828	Xyloglucan galactosyltransferase KATAMARI1-like protein
	HORVU.MOREX.r3.4HG0407300	1.34341	Xyloglucan galactosyltransferase KATAMARI1-like protein
	HORVU.MOREX.r3.1HG0040400	1.10533	Xyloglucan galactosyltransferase KATAMARI1-like protein
Phenolic compound related proteins
	HORVU.MOREX.r3.5HG0517140	-1.14422	Calcium-dependent protein kinase, phosphorylates PAL	AT5G04870 (CPK1)
	HORVU.MOREX.r3.6HG0613330	1.00739	Chalcone synthase
	HORVU.MOREX.r3.7HG0662560	-1.08988	Chalcone isomerase	AT2G26310 (FAP2)
	HORVU.MOREX.r3.6HG0620340	-1.0354	Chalcone isomerase	AT2G26310 (FAP2)
	HORVU.MOREX.r3.4HG0345560	1.25015	Dirigent protein
	HORVU.MOREX.r3.7HG0748530	1.47004	Dirigent protein
	HORVU.MOREX.r3.5HG0480940	1.54741	Dirigent protein
	HORVU.MOREX.r3.6HG0596580	1.01431	Phenylalanine ammonia lyase	AT2G37040 (PAL1)
