# Supplementary material for: Plasma-treated water applied as a foliar spray promotes root growth in barley
Source: BMC Plant Biol. 2025 Sep 22;25:1210. doi: 10.1186/s12870-025-07394-w (PMC12455771; doi:10.1186/s12870-025-07394-w)
Supplement: Supplementary file 2 — Supplementary Table S2 [file 12870_2025_7394_MOESM2_ESM.xlsx]

## Sheet: Description
Supplementary Table S2 to: Plasma-treated water applied as a foliar spray promotes root growth in barley Andrea Krüger, Stefan Schlömer, Stefan Simm, Jessica Bold, Christine Stöhr

## Sheet: TBARS
Effect of PTW treatment on lipid peroxidation in barley leaves and roots. TBARS [nmol/g FG] were measured one day (short-term) or four weeks (long-term) after treatment with deionized water (DW; containing 7.5% (v/v) tap water, see method section) or with plasma-treated water (PTW). Statistical analysis was performed using student’s t-test.
	TBARS [nmol/g FG]
	short-term					long-term
	leaf		root			leaf		root
	DW	PTW	DW	PTW		DW	PTW	DW	PTW
	15.7585	22.8305	7.92881	10.172		33.6955	41.2959	8.41474	8.95906
	16.4705	19.238	9.00594	9.15335		35.8547	34.7144	9.64204	8.82087
	15.9703	17.3838	8.24565	11.3834		38.161	44.1466	9.2895	8.9121
	14.7953	17.4948	9.83766	10.8165		36.6445	38.8892	8.97694	9.07408
mean	15.7486	19.2368	8.75451	10.3813		36.0889	39.7615	9.0808	8.94153
SD	0.608096	2.20128	0.737759	0.828452		1.61132	3.45754	0.450824	0.0912426
t-test	0.0382569		0.0440811			0.146444		0.618764

## Sheet: Biomass
Effect of PTW treatment on barley biomass. Shoot and root fresh weight [g] and shoot:root ratio are shown. Plant growth was analysed at growth stages BBCH 22, 26 and 28 after treatment with deionized water (DW; containing 7.5% (v/v) tap water, see method section) or with plasma-treated water (PTW). Statistical analysis was performed using student’s t-test.
	Biomass
	DW												PTW
	BBCH 22			BBCH 26			BBCH 28						BBCH 22			BBCH 26			BBCH 28
	Shoot Weight [g]	Root Weight [g]	S/R Ratio	Shoot Weight [g]	Root Weight [g]	S/R Ratio	Shoot Weight [g]	Root Weight [g]	S/R Ratio				Shoot Weight [g]	Root Weight [g]	S/R Ratio	Shoot Weight [g]	Root Weight [g]	S/R Ratio	Shoot Weight [g]	Root Weight [g]	S/R Ratio
	1.93	1.32	1.46	2.69	1.89	1.42	4.39	3.53	1.24				2.26	2.07	1.09	2.69	2.49	1.08	4.46	3.82	1.17
	2.24	1.78	1.26	2.62	1.9	1.38	3.09	2.44	1.27				1.95	1.57	1.24	3.28	2.89	1.13	3.66	3.36	1.09
	2.12	1.49	1.42	2.66	1.91	1.39	4.45	3.48	1.28				1.95	1.56	1.25	2.68	2.54	1.06	4.47	3.89	1.15
	2.08	1.45	1.43	2.65	1.88	1.41	4.42	3.51	1.26				1.95	1.59	1.23	2.69	2.52	1.07	4.41	3.84	1.15
	1.46	0.9	1.62	2.64	1.94	1.36	4.45	3.44	1.29				1.84	1.22	1.51	2.67	2.44	1.09	4.4	3.9	1.13
	1.92	1.29	1.49	2.65	1.88	1.41	4.43	3.46	1.28				1.91	1.66	1.15	2.66	2.45	1.09	4.43	3.9	1.14
	1.56	0.95	1.64	2.77	1.81	1.53	4.42	3.52	1.26				2.53	2.47	1.02	2.66	2.55	1.04	4.44	3.87	1.15
	1.93	1.32	1.46	2.69	1.9	1.42	4.39	3.5	1.25				1.94	1.55	1.25	2.67	2.54	1.05	4.45	3.87	1.15
	1.93	1.31	1.47	2.93	2.24	1.31	4.45	3.5	1.27				1.87	1.22	1.53	2.21	2.04	1.08	3.79	3.29	1.15
	2.01	1.35	1.49	2.55	1.87	1.36	4.4	3.37	1.31				1.92	1.56	1.23	2.67	2.44	1.09	4.46	3.88	1.15
	1.94	1.32	1.47	2.67	1.88	1.42	4.46	3.38	1.32				2.37	2.09	1.13	2.68	2.45	1.09	4.46	3.8	1.17
	1.94	1.32	1.47	2.65	1.91	1.39	4.45	3.48	1.28				1.46	0.99	1.47	2.65	2.54	1.04	4.45	3.84	1.16
	1.6	1.02	1.57	2.67	1.85	1.44	4.48	3.46	1.29				1.95	1.52	1.28	2.61	2.53	1.03	4.46	3.79	1.18
	1.92	1.25	1.54	2.65	1.9	1.39	4.45	3.39	1.31				1.93	1.53	1.26	2.69	2.53	1.06	4.47	3.81	1.17
	1.92	1.33	1.44	2.67	1.91	1.4	4.47	3.48	1.28				1.92	1.57	1.22	2.66	2.46	1.08	4.39	3.91	1.12
	1.65	1.21	1.36	2.69	1.87	1.44	4.46	3.49	1.28				1.98	1.57	1.26	2.66	2.44	1.09	4.42	3.94	1.12
	2.09	1.35	1.55	2.69	1.79	1.5	4.44	3.45	1.29				1.74	1.29	1.35	2.65	2.45	1.08	4.4	3.92	1.12
	1.92	1.3	1.48	2.65	1.91	1.39	4.46	3.49	1.28				1.56	0.99	1.58	2.68	2.48	1.08	4.48	3.85	1.16
	1.93	1.29	1.5	2.48	1.97	1.26	4.45	3.39	1.31				1.58	1.06	1.49	2.64	2.49	1.06	4.46	3.88	1.15
	2.63	2.32	1.13	2.69	1.93	1.39	4.43	3.38	1.31				1.85	1.19	1.55	2.64	2.47	1.07	4.44	3.96	1.12
	1.67	1.06	1.58	2.84	2.03	1.4	4.03	2.99	1.35				2.29	1.9	1.21	2.47	2.13	1.16	4.27	3.65	1.17
	1.93	1.32	1.46	3.08	2.28	1.35	5.82	4.85	1.2				2.55	2.21	1.15	2.16	1.91	1.13	5.26	5	1.05
	1.93	1.33	1.45	2.51	1.93	1.3	4.41	3.55	1.24				1.93	1.53	1.26	2.67	2.49	1.07	4.46	3.91	1.14
	2.42	1.96	1.23	2.69	1.89	1.42	4.46	3.41	1.31				1.46	1.1	1.33	2.65	2.44	1.09	4.43	3.89	1.14
	2.28	1.7	1.34	1.59	1.24	1.28	5.54	3.96	1.4				1.92	1.58	1.22	3.51	3.2	1.1	4.41	3.6	1.23
	1.53	0.99	1.55										1.94	1.54	1.26
	1.93	1.32	1.46										1.93	1.52	1.27
	1.57	0.87	1.8										1.94	1.54	1.26
	2.25	1.58	1.42										2.02	1.43	1.41
	1.88	1.32	1.42										1.92	1.54	1.25
	1.7	1.14	1.49										1.31	0.85	1.54
	1.92	1.32	1.45										1.93	1.57	1.23
	1.85	1.34	1.38										2.03	1.54	1.32
	1.84	1.21	1.52										1.82	1.28	1.42
	1.95	1.33	1.47										1.67	1.08	1.55
	1.87	1.24	1.51										1.92	1.56	1.23
	1.95	1.3	1.5										2.28	2.09	1.09
	1.98	1.3	1.52										2.12	1.69	1.25
	1.92	1.35	1.42										1.91	1.44	1.33
	2.05	1.4	1.46										1.93	1.56	1.24
	2.19	1.64	1.34										1.92	1.54	1.25
	1.93	1.34	1.44										2.39	2.08	1.15
	1.08	0.67	1.61										2.4	2	1.2
	1.92	1.31	1.47										1.92	1.58	1.22
	2.44	2.02	1.21										1.95	1.56	1.25
	1.93	1.3	1.48										1.24	0.88	1.41
	1.94	1.3	1.49
mean	1.92702	1.33681	1.46213	2.6428	1.9004	1.3904	4.468	3.476	1.2864				1.93696	1.53174	1.29109	2.676	2.4764	1.0804	4.4092	3.8548	1.1452
SD	0.260359	0.282279	0.111144	0.245479	0.172869	0.0594293	0.451602	0.373952	0.03804				0.275262	0.346111	0.133029	0.252745	0.233185	0.0286328	0.262494	0.284958	0.0325109
	Shoot Weight [g]	Root Weight [g]	S/R Ratio	Shoot Weight [g]	Root Weight [g]	S/R Ratio	Shoot Weight [g]	Root Weight [g]	S/R Ratio				Shoot Weight [g]	Root Weight [g]	S/R Ratio	Shoot Weight [g]	Root Weight [g]	S/R Ratio	Shoot Weight [g]	Root Weight [g]	S/R Ratio
	BBCH 22			BBCH 26			BBCH 28						BBCH 22			BBCH 26			BBCH 28
	DW												PTW
t-test	0.859964	0.00407484	2.02058e-09	0.646437	6.33917e-13	1.38224e-27	0.583869	0.000257606	2.34271e-18

## Sheet: RSA
Effect of PTW treatment on barley root system archtitecture. Root length [mm], surface area [mm2], diameter [mm/10] and number of forks are shown. Root morphology was analysed at BBCH stages 22, 26 and 28 after treatment with deionized water (DW; containing 7.5% (v/v) tap water, see method section) or with plasma-treated water (PTW). Statistical analysis was performed using student’s t-test.
	Root System Architecture
	DW													PTW
	BBCH 22				BBCH 26				BBCH 28					BBCH 22				BBCH 26				BBCH 28
	Length [mm]	Surface Area [mm2]	Diameter [mm/10]	Forks [#]	Length [mm]	Surface Area [mm2]	Diameter [mm/10]	Forks [#]	Length [mm]	Surface Area [mm2]	Diameter [mm/10]	Forks [#]		Length [mm]	Surface Area [mm2]	Diameter [mm/10]	Forks [#]	Length [mm]	Surface Area [mm2]	Diameter [mm/10]	Forks [#]	Length [mm]	Surface Area [mm2]	Diameter [mm/10]	Forks [#]
	4648.08	9853.23	6.7477	2529	6583.57	11152.1	5.392	3599	5634.76	12205.9	6.895	3268		5245.72	12753.5	7.7388	2609	6331.39	14414.9	7.247	3533	7320.27	17443.6	7.585	4769
	4880.71	10829.9	7.063	2540	4701.88	8243.88	5.581	2594	3767.58	9067.5	7.6608	2103		5461.23	13488.9	7.862	2678	4972.22	8727.61	5.5872	2131	6040.56	13861.1	7.3042	3818
	4523.22	8336.26	5.866	2094	5253.13	10618.3	6.4341	3356	4348.5	11900.2	8.7109	2721		5505.64	10492.6	6.066	2585	5647.21	11624.8	6.5524	2859	6293.87	17848	9.0266	4331
	4586.98	9259.99	6.4259	2601	5635.43	8647.96	4.8847	2834	6480.24	15573.5	7.6497	4172		5227.7	12028.6	7.3241	2864	5031.54	7783.2	4.9239	1960	4988.33	12091.5	7.7157	3180
	4627.18	9763.92	6.7167	2529	5344.15	7726.98	4.6024	2448	5628.83	12176.2	6.8856	3268		5222.1	12637.9	7.7033	2609	5999.96	11549.6	6.1273	3187	6455.72	12666.2	6.2453	3667
	4814.09	10534.7	6.9656	2540	5342.1	8886.85	5.2952	3356	3736.47	8917.94	7.5972	2103		5386.53	13121.2	7.7538	2678	5631.68	11560.9	6.5344	2859	6151.85	17046.5	8.8202	4331
	4397.89	8846.85	6.403	2352	5220.63	10487.2	6.394	3356	4322.18	11753.9	8.656	2721		5858.82	10968.1	5.959	2791	5612.27	11481.3	6.512	2859	6255.6	17628.5	8.97	4331
	3481.88	6078.94	5.557	1618	5246.98	8565.41	5.196	2551	6488.33	14702	7.213	4650		4325.54	6980.34	5.137	1589	4735.23	7642.74	5.138	2211	7980.38	18240.3	7.275	5595
	4385.18	8829.87	6.4094	2362	6269.01	11832.4	6.0079	3561	7187.23	18898.9	8.37	5406		5834.89	10916.8	5.9554	2807	5447.45	10412.5	6.0843	2945	8662.08	23561.1	8.6581	6494
	3553.1	6506.2	5.829	1652	5703.23	8836.21	4.9317	2551	7024.83	18049.8	8.1788	5406		5180.88	9593.83	5.894	2546	4752.03	7695.97	5.1551	2211	7848.35	17638.1	7.1536	5595
	3742.82	7109.38	6.0462	1998	6858.56	12208.7	5.6661	3561	6472.59	14619.4	7.1896	4647		3974.52	7225.02	5.7864	1882	5439.28	10326.6	6.0432	2932	8487.52	22439.6	8.4156	6489
	3548.5	6483.86	5.816	1652	6878.09	12275.6	5.681	4195	6504.93	15690.2	7.6778	4173		5184.19	9623.59	5.909	2559	6238.64	11355.8	5.794	3034	5288.45	15090.6	9.083	3545
	3725.53	7044.76	6.0191	1998	6963.16	12583.3	5.7522	3561	7511.85	15482.2	6.56	4893		3956.63	7159.53	5.7598	1882	5522.35	10643.4	6.1349	2932	5244.66	14841.7	9.0078	3545
	4675.61	9579.02	6.5213	2606	2634.47	4107.1	4.962	606	6529.11	15807.1	7.7064	4173		5324.12	12478.7	7.4606	2864	6107.77	11389	5.935	3176	6116.28	13128.3	6.832	3887
	4453.57	7832.98	5.598	2189	6878.23	12276.4	5.6813	4195	7487.08	15384.4	6.5406	4893		5331.18	10138	6.053	2520	6239.45	11320.8	5.7754	3045	5026.15	12274.2	7.7733	3180
	4532.23	8367.36	5.877	2094	4322.57	6800.56	5.008	1499	6450.61	15430.9	7.6145	4172		5514.16	10478.3	6.049	2574	6678.43	14689.2	7.001	4103	6615.98	17034.4	8.196	4671
	4546.95	8419.41	5.894	2094	2665.97	4204.77	5.0204	2859	5591.59	11296.6	6.4308	3096		5531.46	10543	6.067	2574	5146.87	8143.67	5.0365	1959	6070.16	12928.3	6.7794	3887
	3795.37	7308.71	6.1297	1998	5719.2	8884.62	4.9449	2859	5648.6	12266.6	6.9125	3268		4029.46	7427.4	5.8673	1882	5083.02	7944.25	4.9749	1959	5007.53	12183.4	7.7445	3180
	4816.08	10452.4	6.9083	2844	4377.71	6987.89	5.081	4195	4332.39	11812.2	8.6787	2721		4811.86	10238.3	6.7728	2301	6316.53	11640.6	5.8661	3034	6579	16747.4	8.1028	4666
	4405.81	7666.24	5.5387	2189	6625.03	11260.5	5.4103	3605	3781.59	9135.05	7.6893	2103		5264.09	9853.33	5.9581	2494	6370.63	14594.1	7.292	3533	7338.22	17530.4	7.6041	4769
	3479.53	6071.5	5.5543	1618	5252.97	10617.6	6.4339	3356	7544.37	15617.3	6.5892	4893		4320.45	6970.52	5.1355	1589	5647.04	11624.1	6.5522	2859	6270.56	17716.1	8.9931	4331
	4442.77	7794.32	5.5844	2189	4701.15	8243.76	5.5818	2594	7664.51	19191.1	7.9701	5660		5318.65	10088.2	6.0376	2520	4972.37	8728.17	5.5874	2131	6063.02	13964.3	7.3313	3818
	3498.89	6139.28	5.5852	1618	2632.89	4101.98	4.9592	606	4301.98	8185.21	6.056	2138		4344.5	7048.33	5.1641	1589	6104.15	11375.8	5.9321	3176	6142.72	13242.8	6.8623	3887
	3516.34	6368.68	5.7651	1652	5384.16	7843.58	4.6371	606	5545.5	11110.4	6.3773	3096		5138.54	9454.19	5.8564	2559	6087.33	11313.3	5.9158	3176	6004	12648	6.7055	3887
	4645.64	9500.48	6.5095	2601	5402.99	7896.79	4.652	2448	7102.5	18450	8.2687	5406		5294.65	12340.9	7.4193	2864	6065.01	11802.4	6.194	3187	6471.03	12740.8	6.267	3664
	4697.84	10067.2	6.821	2529	4311.87	6779.88	5.005	4195	6402.04	14302.5	7.1112	4647		5301.94	13030.4	7.823	2609	6221.59	11294.1	5.7783	3034	5187.49	14519.9	8.9096	3545
	4755.27	10187.8	6.8196	2844	5788.55	9106.28	5.0075	2551	4225.72	7887.88	5.9417	2137		4744.48	9996.46	6.7067	2313	4806.08	7871.32	5.2132	2185	4965.52	11980.8	7.6802	3180
	4329.93	8606.37	6.3269	2362	6205.54	11592.4	5.9462	3561	6531.03	14889.2	7.2567	4650		5761.77	10640.7	5.8784	2807	5392.35	10201.2	6.0218	2945	8598.79	23214	8.5934	6494
	4607.69	9344.7	6.4555	2601	6705.68	11572.9	5.4935	1492	7751.44	19620.2	8.0569	5660		5251.34	12138.6	7.3578	2864	6757.86	15039.2	7.0838	4103	7278.16	17241.4	7.5405	4769
	3783.6	7263.87	6.111	1998	6558.15	11032.5	5.3548	3605	5588.15	11282.4	6.427	3096		4016.98	7381.83	5.849	1882	6306.13	14298.9	7.2176	3533	7311.59	17400.7	7.5754	4769
	4482.83	8189.21	5.8149	2094	5279.62	8672.49	5.2287	2551	6380.3	15096.3	7.5315	4172		5455.92	10255.7	5.9834	2574	4746.76	7679.14	5.1495	2185	8029.24	18467.4	7.3212	5595
	4467.5	7881.33	5.6155	2189	5467.95	8084.85	4.7065	606	4294.04	8154.97	6.045	2138		5348.25	10200.8	6.0712	2520	6180.21	11660.5	6.0057	3176	6426.21	12550.2	6.2165	3667
	4409.59	8928.44	6.4451	2362	5696	8837.16	4.938	2834	4297.68	11617.8	8.6048	2721		5877.09	11035.8	5.9771	2791	5086.13	7953.97	4.978	1959	5003.17	12166.1	7.74	3180
	3486.57	6100.61	5.57	1618	2625.24	4079.43	4.9463	2859	7787.06	19801.4	8.0942	5660		4330.44	7004.75	5.149	1589	5069.21	7901.08	4.9613	1959	4911.4	11721	7.5965	3180
	4776.74	10281	6.851	2844	5366.43	7790.25	4.621	2448	7118.04	18667.7	8.348	5396		4772.54	10070.5	6.7166	2301	6023.97	11643.1	6.152	3187	6459.11	12693.7	6.256	3664
	3776.09	7236.77	6.1	1998	6347.28	12128.4	6.0823	2594	6487.64	15611.7	7.66	4172		4009.85	7354.48	5.838	1882	5034.29	8946.06	5.6565	2131	8559.46	23001.5	8.5538	6494
	3525.11	6422.19	5.7991	1639	2608.1	4020.18	4.9065	606	7814.72	19949.8	8.126	5660		5168.26	9546.49	5.8796	2546	6041.99	11144.8	5.8714	3176	6098.04	13047.7	6.8108	3887
	4842.88	10569.1	6.9468	2844	5227.7	8497.44	5.174	2551	3765.26	9056.06	7.656	2103		4838.64	10352.6	6.8105	2301	4716.49	7581.27	5.1165	2211	7989.13	18338.8	7.3067	5605
	4522.08	8326.58	5.8611	2094	6835.77	12124.8	5.646	4195	4319.48	8256.07	6.084	2138		5500.84	10426.6	6.0334	2574	6200.26	11216.3	5.758	3034	5275.43	15015.9	9.06	3545
	3451.21	5971.93	5.508	1618	4323.67	6816.93	5.0186	1492	4272.29	8062.68	6.0072	2137		4287.43	6857.46	5.0912	1589	6673.26	14631.9	6.9793	4095	6620.02	17055.9	8.201	4671
	4661.11	9520.42	6.502	2606	4704.77	8253.97	5.584	3356	6506.84	14779.1	7.2298	4650		5307.64	12402.1	7.438	2864	5717.14	11915.4	6.6341	2859	6036.86	13843.6	7.299	3818
	4445.69	7803.89	5.588	2189	5399.02	7886.94	4.6499	2594	7160.61	18759.1	8.339	5406		5321.89	10100.5	6.041	2520	4975.27	8738.29	5.591	2131	6498.55	12851.5	6.2949	3664
	4865.59	10763.5	7.042	2540	5238.67	10559.9	6.4164	2448	7796.03	19851.2	8.105	5660		5444.36	13406.1	7.838	2678	6061.18	11788.6	6.1909	3187	7198.83	16867.6	7.4583	4769
	4827.85	10504.3	6.926	2844	5279.47	8671.93	5.2285	3599	7843.78	20098.4	8.1562	5660		4823.63	10289.1	6.79	2301	6353.35	14514.8	7.2721	3533	7999.5	18330.9	7.2941	5595
	4853.41	10710	7.0242	2540	6268.84	11831.7	6.0077	2551	5485.06	10869.5	6.3078	3096		5431	13340	7.8185	2678	4746.65	7678.55	5.1492	2185	8630	23386.9	8.626	6494
	3480.69	6260.23	5.725	1639	4297.06	6733.19	4.988	3561	7516.43	15501.8	6.5648	4893		5103.44	9305.05	5.8037	2546	5447.32	10411.8	6.0841	2945	6616.83	16943.6	8.151	4666
	4349.44	8685.09	6.3561	2362	5318.6	10883.7	6.5137	1492	3695.74	8724.6	7.5144	2103		5787.77	10738	5.9056	2807	6633.24	14491	6.954	4103	6219.65	17424.3	8.9174	4331
	4386.33	7596.08	5.5124	2189	4323.78	6817.36	5.0188	3599	6502.11	14759.9	7.226	4650		5251.38	9832.78	5.9601	2520	6450.62	14960.2	7.3822	3533	6657.23	17154.6	8.2023	4666
	3435.69	5917.8	5.4827	1618	6808.82	12027.3	5.6227	1492	5577.84	11240.7	6.415	3096		4268.86	6795.78	5.0673	1589	6673.45	14632.9	6.9796	4095	5268.77	14978.8	9.0494	3545
	4463.27	8115.28	5.7876	2094	2632.87	4102.07	4.9593	4195	5669.6	12358	6.9382	3268		5431.41	10162.7	5.9559	2574	6175.76	11126.1	5.7346	3034	6119.97	13144.9	6.8369	3887
	4792.46	10439.2	6.9336	2540	5264.74	8624.72	5.2146	606	7454.86	15245.1	6.5094	4893		5362.26	13002.3	7.7183	2678	6104.01	11375.1	5.9319	3176	6248.25	17585.3	8.9586	4331
	4712.46	10129.3	6.842	2529	5282.72	8682.55	5.232	3356	3757.92	9022.43	7.642	2103		5318.41	13110.8	7.8469	2609	5589.96	11389	6.4852	2859	7995.12	18308	7.289	5595
	4686.38	10017.5	6.8041	2529	5684.79	8775.96	4.914	2551	7497.45	15422.5	6.548	4893		5288.97	12966.1	7.8035	2609	4749.57	7688.05	5.152	2185	4993.94	12121.2	7.726	3180
	3774.36	7228.03	6.0957	1998	6624.69	11260.6	5.4106	2859	4250.84	11365.9	8.511	2721		4007.16	7345.4	5.8348	1882	5051.16	7846.17	4.944	1959	7365.5	17661	7.6324	4769
	3544.73	6493.88	5.8314	1639	6605.94	11229.4	5.4109	3605	5570.99	11213	6.4068	3096		5197.03	9653.05	5.9123	2546	6370.86	14595.1	7.2922	3533	6507.28	16384.3	8.0145	4666
					4672.94	8142.62	5.547	1492	7126.22	18713.6	8.359	5396						6656.15	14591.5	6.978	4103	6025.73	13792.5	7.286	3818
					2615.9	4050.66	4.929	2594	4291.92	8137.17	6.0349	2137						4941.6	8620.4	5.553	2131	6105.01	13079.8	6.82	3887
					6251.75	11767.4	5.9914	606	5604	12065.4	6.8532	3268						6066.45	11235.4	5.895	3176	5925.61	13337.2	7.1644	3818
					6882.32	12290.6	5.684	2594	6502.32	14754.5	7.2228	4647						4958.69	8680.18	5.572	2131	5285.18	15071.5	9.077	3545
					6230.25	11686.4	5.971	4195	3753.64	9000.34	7.6323	2103						6242.48	11369.7	5.798	3034	8608.79	23271	8.604	6494
					6629.12	11274.3	5.414	3561	4317.44	11725.1	8.6445	2721						5420.59	10255.5	6.022	2932	7333.78	17508.2	7.599	4769
					4760.31	8450.13	5.6504	3605	4303.49	8195.02	6.0615	2138						6374.53	14612	7.296	3533	5990.91	13632.7	7.2434	3818
					6272.69	11846.2	6.011	2448	5542.92	11803.8	6.7785	3268						6136.74	12083.3	6.2675	3187	8624.69	23357.3	8.62	6494
					5256.19	10630.6	6.438	3561	7371.22	14913.1	6.4399	4893						5450.66	10424.6	6.088	2945	6267.17	17693.9	8.987	4331
					4655.06	8077.66	5.5235	3356	5576.15	11277.1	6.4375	3052						5650.51	11638.3	6.556	2859	6019.02	13758.9	7.2763	3818
					5399.67	7887.13	4.6495	2594										4921.34	8550.04	5.5301	2131	6474.48	12756.5	6.2716	3664
					4688.21	8198.44	5.5664	2448										6060.98	11787.9	6.1907	3187	6356.16	12278.1	6.1487	3667
					4280.05	6679.04	4.9672	2448										6044.51	11723.8	6.1739	3187	6596.18	16929.9	8.1698	4671
					5692.65	8826.99	4.9357	1492										6606.92	14374.5	6.9254	4103	5026.15	12274.2	7.7733	3180
								2834										5083.18	7944.76	4.975	1959
mean	4271.24	8373.45	6.19688	2211.76	5303.87	9022.84	5.37267	2725.47	5858.44	13458.1	7.29086	3776.12		5065.43	10232.6	6.39251	2417.31	5730.73	10998.4	6.0491	2911.7	6527.97	15893.9	7.74787	4372.64
SD	500.834	1551.15	0.518187	388.84	1182.11	2402.74	0.509932	1008.73	1352.55	3646.15	0.825065	1253.24		540.614	2022.85	0.866426	392.494	620.264	2309.77	0.70397	631.935	1071.73	3260.43	0.863778	970.496
	Length [mm]	Surface Area [mm2]	Diameter [mm/10]	Forks [#]	Length [mm]	Surface Area [mm2]	Diameter [mm/10]	Forks [#]	Length [mm]	Surface Area [mm2]	Diameter [mm/10]	Forks [#]		Length [mm]	Surface Area [mm2]	Diameter [mm/10]	Forks [#]	Length [mm]	Surface Area [mm2]	Diameter [mm/10]	Forks [#]	Length [mm]	Surface Area [mm2]	Diameter [mm/10]	Forks [#]
	BBCH 22				BBCH 26				BBCH 28					BBCH 22				BBCH 26				BBCH 28
	DW													PTW
t-test	2.27815e-12	4.77189e-07	0.157337	0.00731646	0.00894945	2.59046e-06	1.93915e-09	0.19591	0.00194803	8.66802e-05	0.00233136	0.00262

## Sheet: phenolics
Effect of PTW treatment on total content of phenolic compounds in barley roots. Total phenolic content was analysed at BBCH stages 12, 22, 26 and 28 after treatment with deionized water (DW; containing 7.5% (v/v) tap water, see method section) or with plasma-treated water (PTW). Statistical analysis was performed using student’s t-test.
	Root Total Phenolic Content [mAU / g Fresh Weight]
	DW				PTW
	BBCH 22	BBCH 26	BBCH 28		BBCH 22	BBCH 26	BBCH 28
	278786	127833	111261		378594	161349	126956
	246628	153880	146472		239286	186073	150462
	281332	142728	153247		259684	128084	148682
	183342	128694	115896		217644	164914	132816
	180148	135730	134390		236671	153042	129402
	215520	125677	103753		212859	161267	145479
	229987	115526	138140		271686	187898	158124
	230818	126868	123836		271378	199551	142561
	251377	111783	159841		225904	136390	164265
	239709	126386	123426		248361	160898	145619
	239386	104253	121121		252465	160527	143869
	273171	123478	145319		233265	161011	127027
	231079	133679	132737		263209	162559	157445
	183427	128144	106476		224738	163496	110803
	270892	128135	122452		361936	183918	100682
	277408	128505	129638		337897	161679	141436
	234480	107908	125132		266131	159804	118598
	226864	123334	136641		234271	138912	172000
	198122	103448	152770		253833	163848	141954
	268699	127220	125038		320547	129659	123386
	234341	102495	115559		248019	150263	143412
	256974	123985	120645		239151	165095	157586
	235652	128412	122323		265197	151935	147247
	283759	136804	119489		259261	162113	118662
	266614	164545	107348		226930	163314	145151
	233704	129075	124286		271813	163406	142477
	237308	179850	109938		271719	163805	142173
	169709	104613	120167		215495	166259	154460
	236627	126525	139066		267164	166399	142326
	228980	142504	125098		274165	162884	142130
	228230	129013	137109		223867	163528	130047
	226504	128156	101424		236662	160228	120964
	280309	123031	119999		258452		144778
	239482	124275	125528		274497		150803
	275340	126074	109796		311818		126942
	258135	123636	121487		281176		147516
	238123		137241		271890		164024
	227994		128953		269811		146153
	274480		123012		265133		145273
	278650		116848		342428		164194
	237005		125639		265593		141970
	236190		123637		264761		166990
	273879		123490		323734		145967
	200009		120453		214076		140062
	234179		111968		265698		142744
	219572		123718		205204		143303
	183427		102706		228484		145210
	229936		124096		275548		145632
	236917		122600		275280
	169709		125362		219086
	228409		116915		270636
	266206				321772
	246886				241043
	180148				240615
	228058				265778
	246493				259213
	231767				273996
	277802				374461
mean	237563	127672	124578		265000	161378	142287
SD	29993	15463.3	12599.3		39154.3	14703.1	14354
	BBCH 22	BBCH 26	BBCH 28		BBCH 22	BBCH 26	BBCH 28
	DW				PTW
t-test	5.32501e-05	3.61341e-13	4.05274e-09

## Sheet: proteins
Effect of PTW treatment on soluble protein content in barley roots. Protein content was analysed at BBCH stages 12, 22, 26 and 28 after treatment with deionized water (DW; containing 7.5% (v/v) tap water, see method section) or with plasma-treated water (PTW). Statistical analysis was performed using student’s t-test.
	Root Soluble Protein Content [mg / g Fresh Weight]
	DW					PTW
	BBCH 12	BBCH 22	BBCH 26	BBCH 28		BBCH 12	BBCH 22	BBCH 26	BBCH 28
		1.90678
		1.92556					2.4765
		1.94161					2.40883
		1.92578					2.43106
		1.93672					2.41428
		1.8873					2.46111
	1.09705	1.91199	0.700619	0.623792		1.85889	2.49259	0.760161	0.604659
	1.23763	1.56509	0.45646	0.799456		2.09709	2.13169	0.488384	0.709467
	1.26303	2.43885	0.487816	0.794595		2.14013	2.64147	0.646277	0.814465
	1.15155	2.0581	0.449982	0.65251		1.95123	2.22237	0.577894	0.6006
mean	1.18731	1.94978	0.523719	0.717588		2.01184	2.40888	0.618179	0.682298
SD	0.0665045	0.201863	0.10313	0.080102		0.112688	0.141637	0.09927	0.0879043
t-test	3.50986e-05	5.06508e-05	0.296601	0.625644
